# Supplementary material for: A phosphoramidate modification of FUDR, NUC-3373, causes DNA damage and DAMPs release from colorectal cancer cells, potentiating lymphocyte-induced cell death
Source: PLoS One. 2025 Sep 16;20(9):e0331567. doi: 10.1371/journal.pone.0331567 (PMC12440158; doi:10.1371/journal.pone.0331567)
Supplement: S1 File — (XLSX) [file pone.0331567.s011.xlsx]

## Sheet: Fig 1.
A. HCT116 surface CRT
					Historical replicates
HCT116	Group 1 - original plotted data				Group 2						Group 3
Sample	MFI	Mean control	Fold change		Sample	MFI	Mean control	Fold change			Sample	MFI	Mean control	Fold change
Control_A	83	81.2	1.02217		Control_D	8.69	8.56	1.01519			Control_G	11.6	11.5333	1.00578
Control_B	79.3		0.976601		Control_E	8.6		1.00467			Control_H	11.6		1.00578
Control_C	81.3		1.00123		Control_F	8.39		0.98014			Control_I	11.4		0.988439
10 uM 3373_A	120		1.47783		3373_D	11.8		1.3785			3373_G	19.2		1.66474
10 uM 3373_B	119		1.46552		3373_E	11.7		1.36682			3373_H	18.9		1.63873
10 uM 3373_C	119		1.46552		3373_F	12.1		1.41355			3373_I	19.2		1.66474
B. SW480 surface CRT
SW480
Sample	MFI	Mean control	Fold change		Sample	MFI	Mean control	Fold change			Sample	MFI	Mean control	Fold change
Control_A	86	85.3667	1.00742		Control_D	8.71	8.46333	1.02915			Control_G	11	10.5	1.04762
Control_B	85.6		1.00273		Control_E	8.69		1.02678			Control_H	10.5		1
Control_C	84.5		0.989848		Control_F	7.99		0.944072			Control_I	10		0.952381
10 uM 3373_A	125		1.46427		3373_D	19.3		2.28043			3373_G	14.4		1.37143
10 uM 3373_B	124		1.45256		3373_E	18.9		2.23316			3373_H	14.6		1.39048
10 uM 3373_C	123		1.44084		3373_F	19.3		2.28043			3373_I	14.1		1.34286

## Sheet: Fig 3.
A.-D. LAMP1 and IFN-g flow data for NK-92 cells
HCT116 LAMP1
Treatment	MFI			Fold change relative to DMSO
	Rep 1	Rep 2	Rep 3	Rep 1	Rep 2	Rep 3
DMSO	211	120	49.7	1	1	1
PMA/ionomycin	357	193	68.5	1.69194	1.60833	1.37827
3373	347	243	112	1.64455	2.025	2.25352
Oxaliplatin			88.8			1.78672
HCT116 IFN-g
Treatment	MFI			Fold change relative to DMSO
	Rep 1	Rep 2	Rep 3	Rep 1	Rep 2	Rep 3
DMSO	38.5	79.7	22.7	1	1	1
PMA/ionomycin	68.5	355	84.2	1.77922	4.4542	3.70925
3373	81.1	136	44.6	2.10649	1.7064	1.96476
Oxaliplatin	130		19.3	3.37662		0.85022
SW480 LAMP1
Treatment	MFI			Fold change relative to DMSO
	Rep 1	Rep 2	Rep 3	Rep 1	Rep 2	Rep 3
DMSO	54	56.2		1	1	#DIV/0!
PMA/ionomycin	125	306		2.31481	5.44484	#DIV/0!
3373	84.7	70		1.56852	1.24555	#DIV/0!
Oxaliplatin	55.8	62		1.03333	1.1032
SW480 IFN-g
Treatment	MFI			Fold change relative to DMSO
	Rep 1	Rep 2	Rep 3	Rep 1	Rep 2	Rep 3
DMSO	88.3	5.31		1	1	#DIV/0!
PMA/ionomycin	349	7.81		3.95243	1.47081	#DIV/0!
3373	112	5.72		1.2684	1.07721	#DIV/0!
Oxaliplatin		4.19			0.789077
E.
HCT	DMSO	997	1384	1228	1593	1456	1385	1371	1570	1586	1732
	5 μM 3373	1005	967	1273	1242	1488	1445	1624	1642	1408	1334
	10 μM 3373	1463	1699	1627	1656	1310	1499	1391	1579	1331	1742
HCT + NK	DMSO	1274	1443	1596	1650	1595	1382	2013	1454	1527	1722
	5 μM 3373	1420	1342	1465	870	1310	1201	1241	1091	1136	1186
	10 μM 3373	661	764	552	1056	577	990	1120	1064	967	993
SW480	DMSO	3156	2928	3201	3095	3311
	10 μM 3373	4050	4059	4183	3366	3273
	25 μM 3373	4332	4280	3931	4142	3410
SW480 + NK	DMSO	3403	3660	3075	2857	2912
	10 μM 3373	1377	1459	1086	1360	1489
	25 μM 3373	1509	1149	941	909	1040

## Sheet: Fig 4.
A. HCT116 surface PD-L1
	HCT116
		Rep 1				Rep 2
	Treatment	% PD-L1 +	Fold change	MFI	MFI fold change	% PD-L1 +	Fold change	MFI	MFI fold change
	DMSO	0.63	1	7405.3	1	24.29	1	8497	1
	0.1 uM 5FU	0.83	1.31746	7726.4	1.04336	26.19	1.07822	8169.2	0.961422
	0.5 uM 5FU	1.26	2	8178.6	1.10443	26.42	1.08769	8277.9	0.974214
	1 uM 5FU	1.21	1.92063	8302.3	1.12113	21.05	0.866612	7748.3	0.911887
	5 uM 5FU	1.46	2.31746	8647.6	1.16776	18.94	0.779745	7592.2	0.893515
	10 uM 5FU	1.59	2.52381	9246.3	1.24861	25.04	1.03088	8122.5	0.955926
	0.1 uM 3373	2.32	3.68254	9421.2	1.27222	27.06	1.11404	8536.2	1.00461
	0.5 uM 3373	1.84	2.92063	9749.6	1.31657	19.23	0.791684	7863.1	0.925397
	1 uM 3373	2.36	3.74603	10766.3	1.45386	16.28	0.670235	7672.8	0.903001
	5 uM 3373	22.21	35.254	15934.3	2.15174	54.62	2.24866	11481.6	1.35125
	10 uM 3373	49.89	79.1905	19977.1	2.69768	52.97	2.18073	11262.4	1.32546
B. SW480 surface PD-L1
	SW480
		Rep 1				Rep 2
	Treatment	% PD-L1 +	Fold change	MFI	MFI fold change	% PD-L1 +	Fold change	MFI	MFI fold change
	DMSO	0.63	1	6593.75	1	24.29	1	9165.85	1
	0.1 uM 5FU	0.83	1.31746	6572.3	0.996747	26.19	1.07822	10412.1	1.13597
	0.5 uM 5FU	1.26	2	6504.6	0.98648	26.42	1.08769	10044.4	1.09585
	1 uM 5FU	1.21	1.92063	6012.8	0.911894	21.05	0.866612	9471.2	1.03331
	5 uM 5FU	1.46	2.31746	6429.3	0.97506	18.94	0.779745	8293.6	0.904837
	10 uM 5FU	1.59	2.52381	6484.8	0.983477	25.04	1.03088	8418.8	0.918496
	0.1 uM 3373	2.32	3.68254	8276.9	1.25526	27.06	1.11404	11582.1	1.26361
	0.5 uM 3373	1.84	2.92063	10598	1.60728	19.23	0.791684	13594.9	1.48321
	1 uM 3373	2.36	3.74603	11106.8	1.68444	16.28	0.670235	13358.7	1.45744
	5 uM 3373	22.21	35.254	11979.5	1.8168	54.62	2.24866	13454	1.46784
	10 uM 3373	49.89	79.1905	12035.1	1.82523	52.97	2.18073	11799.5	1.28733

## Sheet: Fig 5.
	HLA-DR surface expression
	HCT116
		Percentage positive
	Condition	24 hr			48 hr
	DMSO	2.27	1.19	1.79	1.88	0.72	2.55
	IFN-γ	12.5	18.32	15.08	37.51	54.76	54.84
	5 μM 3373	3.98	6.21	4.83	6.8	22.73	11.9
	10 μM NUC-3373	10.1	6.2	9.2	22.09	21.09	30.75
	5 μM 5-FU	1.56	2.08		3.39	15.34
	10 μM 5-FU	2.13	2.44		11.46	15.28
	SW480
		Percentage positive
	Condition	24 hr			48 hr
	DMSO	0.95	1.13	0.75	1.11	1.35	1.62
	IFN-γ	6.06	7.76	8.78	31.9	30.61	39.85
	10 μM 3373	7.83	5.29	6.66	4.96	4.91	8.28
	25 μM NUC-3373	12.39	9.86	8.84	16.99	14.55	13.92
	10 μM 5-FU	0.96	0.85		1.74	0.84
	25 μM 5-FU	1.01	1.98		1.27	1.24

## Sheet: Fig 6. used for graphs
	HCT116
	48 hr										72 hr
	DMSO			5 uM 3373			10 uM 3373				DMSO			5 uM 3373			10 uM 3373
	HCT	HCT + PBMC	HCT + PBMC + Nivo	HCT	HCT + PBMC	HCT + PBMC + Nivo	HCT	HCT + PBMC	HCT + PBMC + Nivo		HCT	HCT + PBMC	HCT + PBMC + Nivo	HCT	HCT + PBMC	HCT + PBMC + Nivo	HCT	HCT + PBMC	HCT + PBMC + Nivo
		72.7371	66.5351	75.5796	71.9618	44.8281	38.8845	35.0083	47.4122		89.14	67.13	57.2	56.66	54.36	37.85	36.17	40.52	24.9
	98.3203	74.2876	73.5123	72.7371	61.6252	76.8717	48.9627	39.6598	43.536		102.18	56.58	57.29	61.46	42.11	35.72	28.63	40.43	32.35
	112.016	71.1866	76.8717	89.2757	40.6934	68.8608	40.1766	44.5697	38.1093		86.74	62.25	66.78	47.35	49.83	39.81	27.47	30.05	30.67
	90.3094	69.6361	69.1192	49.2212	33.4578	62.6588	79.4559	56.1984	39.9182		112.83	60.21	76.89	64.92	65.45	41.05	34.75	29.87	30.22
	99.354	64.4677	68.344	58.2657	64.4677	51.5469	62.4004	70.1529	32.9409		109.1	76.63	71.66	60.48	53.91	47.7	49.12	36.79	28.45
	82.4007	68.2361	86.6627	63.5981	50.9377	34.6421	42.4138	24.614	28.3745			62.17	78.9715	62.7586	49.7562	40.4459	28.2461	26.0523	24.3936
	107.722		58.7094	58.3334	35.6449	23.9873	43.1659	40.7843	35.0181		92.8835	38.4126	73.9417	66.6647	40.7669	40.7669	28.2461	25.7848	28.0856
	110.479	67.9854	49.6842	48.6814	41.2857	32.1351	58.9601	38.528	34.1407		98.7693	71.5874	89.887	51.9501	44.1379	33.7039	25.3567	24.8216	25.7848
	95.0612	65.1023	50.687	57.0799	41.1603	21.2296	59.0855	56.7038	33.1379		113.323	75.9215	67.3603	67.0392	43.6564	35.0416	32.4732	33.5434	27.3365
	104.337		76.8853	63.4728	38.528	43.918	60.2137	69.615	52.9433		95.0238	72.3365	65.22	65.0595	50.9869	35.8442	37.0214	43.6564	27.069
	SW480
	48 hr										72 hr
	DMSO			25 uM 3373			40 uM 3373				DMSO			25 uM 3373			40 uM 3373
	SW	SW + PBMC	SW + PBMC + Nivo	SW	SW + PBMC	SW + PBMC + Nivo	SW	SW + PBMC	SW + PBMC + Nivo		SW	SW + PBMC	SW + PBMC + Nivo	SW	SW + PBMC	SW + PBMC + Nivo	SW	SW + PBMC	SW + PBMC + Nivo
		103.6	102.3	67.5	63	65	76.5	59.4	50.9			105.89	96.4369	68.0779	52.6622	42.7729	66.1873	38.8462	39.5734
		121.7	108.9	71.5	56.2	58.4	82.8	61.7	50.2		104.436	110.398	113.743	73.6043	45.3906	49.4627	70.9865	39.5734	40.8823
	104.3	138.7	129.4	91.8	61.5	56.9	86.5	66	56.9		105.89	127.995	112.58	89.7471	49.3173	48.7356	66.769	37.3919	44.2272
	102.3	135.2	128.9	90.6	59.9	63.7	92.6	74	72.7		102.109	120.869	100.654	86.4022	53.5348	43.5	68.5142	42.9183	41.1731
	93.3	120.7	139.5	84.3	58.9	53.4	94.3	68.5	75.3		87.5656	124.651	110.253	80.8758	57.7523	55.7162	69.3868	43.7909	39.8643
	104.6	95.2	100.1	68.4	59.6	45.9	69.3	46.8	47.9		95.1971	109.805	109.584	61.0014	49.9348	40.9709	50.1562	30.2363	28.2443
	88	109.1	112.7	74.3	56	60.1	70.9	54.2	36.4		102.722	112.793	117.662	71.5146	46.9469	49.6028	41.6349	31.675	27.691
	88	125.1	128.3	74.5	47.5	41.2	85.5	52.2	55.1		95.8611	130.942	114.674	82.3599	48.3855	42.0776	40.7496	26.4737	27.2484
	80.3	115	127.4	66.4	70.7	60.5	83.5	59.9	51.5		105.489	119.986	132.049	71.5146	50.2668	49.0495	47.9428	27.359	25.2564
	139.1	148.3	112.1	69.1	54.9	45.9	86.2	52.4	63.2		100.73	130.499	134.483	75.2773	53.1441	38.7576	44.0695	29.9043	24.0391

## Sheet: Fig 6. HCT116 Raw
	0.1% DMSO		1 uM 3373
	5 uM 3373		10 uM 3373
	HCT Only	HCT Only	HCT Only	HCT Only	HCT Only	HCT Only	HCT Only	HCT Only	HCT Only	HCT Only
	PBMC	PBMC	PBMC	PBMC	PBMC	PBMC	PBMC	PBMC	PBMC	PBMC
	PBMC+Nivo	PBMC+Nivo	PBMC+Nivo	PBMC+Nivo	PBMC+Nivo	PBMC+Nivo	PBMC+Nivo	PBMC+Nivo	PBMC+Nivo	PBMC+Nivo
	HCT Only	HCT Only	HCT Only	HCT Only	HCT Only	HCT Only	HCT Only	HCT Only	HCT Only	HCT Only
	PBMC	PBMC	PBMC	PBMC	PBMC	PBMC	PBMC	PBMC	PBMC	PBMC
	PBMC+Nivo	PBMC+Nivo	PBMC+Nivo	PBMC+Nivo	PBMC+Nivo	PBMC+Nivo	PBMC+Nivo	PBMC+Nivo	PBMC+Nivo	PBMC+Nivo
														likely anomalous
Exp1
Raw values SRB
72 hr													Blank		Blank subtract											Normalised to 0.1% DMSO monoculture
0.05	0.049	0.048	0.05	0.05	0.048	0.048	0.047	0.05	0.049	0.051	0.045		0.0491111
0.051	1.07	1.785	1.895	2.167	1.825	1.827	1.835	1.948	2.043	2.088	0.049				1.02089	1.73589	1.84589	2.11789	1.77589	1.77789	1.78589	1.89889	1.99389	2.03889		0.546254	0.928835	0.987693	1.13323	0.950238	0.951308	0.955589	1.01605	1.06688	1.09096		54.6254	92.8835	98.7693	113.323	95.0238	95.1308	95.5589	101.605	106.688	109.096
0.051	1.211	0.767	1.387	1.468	1.401	1.348	1.788	1.563	1.817	2.156	0.051				1.16189	0.717889	1.33789	1.41889	1.35189	1.29889	1.73889	1.51389	1.76789	2.10689		0.6217	0.384126	0.715874	0.759215	0.723365	0.695006	0.93044	0.810048	0.945957	1.12735		62.17	38.4126	71.5874	75.9215	72.3365	69.5006	93.044	81.0048	94.5957	112.735
0.053	1.525	1.431	1.729	1.308	1.268	1.483	1.678	1.333	1.627	1.445	0.044				1.47589	1.38189	1.67989	1.25889	1.21889	1.43389	1.62889	1.28389	1.57789	1.39589		0.789715	0.739417	0.89887	0.673603	0.6522	0.767241	0.871581	0.68698	0.844293	0.746908		78.9715	73.9417	89.887	67.3603	65.22	76.7241	87.1581	68.698	84.4293	74.6908
0.049	1.222	1.295	1.02	1.302	1.265	0.577	0.577	0.523	0.656	0.741	0.047				1.17289	1.24589	0.970889	1.25289	1.21589	0.527889	0.527889	0.473889	0.606889	0.691889		0.627586	0.666647	0.519501	0.670392	0.650595	0.282461	0.282461	0.253567	0.324732	0.370214		62.7586	66.6647	51.9501	67.0392	65.0595	28.2461	28.2461	25.3567	32.4732	37.0214
0.049	0.979	0.811	0.874	0.865	1.002	0.536	0.531	0.513	0.676	0.865	0.049				0.929889	0.761889	0.824889	0.815889	0.952889	0.486889	0.481889	0.463889	0.626889	0.815889		0.497562	0.407669	0.441379	0.436564	0.509869	0.260523	0.257848	0.248216	0.335434	0.436564		49.7562	40.7669	44.1379	43.6564	50.9869	26.0523	25.7848	24.8216	33.5434	43.6564
0.05	0.805	0.811	0.679	0.704	0.719	0.505	0.574	0.531	0.56	0.555	0.05				0.755889	0.761889	0.629889	0.654889	0.669889	0.455889	0.524889	0.481889	0.510889	0.505889		0.404459	0.407669	0.337039	0.350416	0.358442	0.243936	0.280856	0.257848	0.273365	0.27069		40.4459	40.7669	33.7039	35.0416	35.8442	24.3936	28.0856	25.7848	27.3365	27.069
0.05	0.048	0.048	0.049	0.05	0.048	0.049	0.051	0.05	0.049	0.049	0.049
48 hr
0.046	0.047	0.047	0.047	0.048	0.048	0.048	0.047	0.048	0.05	0.05	0.047		0.0486389
0.047	0.706	0.908	0.93	0.807	0.881	0.649	0.909	0.795	1.036	0.84	0.048				0.657361	0.859361	0.881361	0.758361	0.832361	0.600361	0.860361	0.746361	0.987361	0.791361		0.824007	1.07722	1.10479	0.950612	1.04337	0.752558	1.07847	0.93557	1.23767	0.991978		82.4007	107.722	110.479	95.0612	104.337	75.2558	107.847	93.557	123.767	99.1978
0.048	0.593	0.366	0.591	0.568	0.981	0.723	0.773	0.813	0.788	0.852	0.052				0.544361	0.317361	0.542361	0.519361	0.932361	0.674361	0.724361	0.764361	0.739361	0.803361		0.682361	0.397815	0.679854	0.651023	1.16872	0.845317	0.907993	0.958133	0.926795	1.00702		68.2361	39.7815	67.9854	65.1023	116.872	84.5317	90.7993	95.8133	92.6795	100.702
0.048	0.74	0.517	0.445	0.453	0.662	0.62	0.526	0.667	0.918	0.855	0.051				0.691361	0.468361	0.396361	0.404361	0.613361	0.571361	0.477361	0.618361	0.869361	0.806361		0.866627	0.587094	0.496842	0.50687	0.768853	0.716206	0.598376	0.775121	1.08975	1.01078		86.6627	58.7094	49.6842	50.687	76.8853	71.6206	59.8376	77.5121	108.975	101.078
0.049	0.556	0.514	0.437	0.504	0.555	0.387	0.393	0.519	0.52	0.529	0.049				0.507361	0.465361	0.388361	0.455361	0.506361	0.338361	0.344361	0.470361	0.471361	0.480361		0.635981	0.583334	0.486814	0.570799	0.634728	0.424138	0.431659	0.589601	0.590855	0.602137		63.5981	58.3334	48.6814	57.0799	63.4728	42.4138	43.1659	58.9601	59.0855	60.2137
0.048	0.455	0.333	0.378	0.377	0.356	0.245	0.374	0.356	0.501	0.604	0.05				0.406361	0.284361	0.329361	0.328361	0.307361	0.196361	0.325361	0.307361	0.452361	0.555361		0.509377	0.356449	0.412857	0.411603	0.38528	0.24614	0.407843	0.38528	0.567038	0.69615		50.9377	35.6449	41.2857	41.1603	38.528	24.614	40.7843	38.528	56.7038	69.615
0.048	0.325	0.24	0.305	0.218	0.399	0.275	0.328	0.321	0.313	0.471	0.052				0.276361	0.191361	0.256361	0.169361	0.350361	0.226361	0.279361	0.272361	0.264361	0.422361		0.346421	0.239873	0.321351	0.212296	0.43918	0.283745	0.350181	0.341407	0.331379	0.529433		34.6421	23.9873	32.1351	21.2296	43.918	28.3745	35.0181	34.1407	33.1379	52.9433
0.049	0.049	0.048	0.048	0.049	0.048	0.048	0.048	0.05	0.051	0.051	0.049
Exp 2
Raw values SRB
72 hr													Blank		Blank subtract											Normalised to 0.1% DMSO monoculture
0.04	0.04	0.04	0.039	0.04	0.041	0.043	0.039	0.039	0.04	0.048	0.04		0.0413889
0.041	1.046	1.193	1.019	1.313	1.271	1.084	1.131	1.071	1.355	1.234	0.04				1.00461	1.15161	0.977611	1.27161	1.22961	1.04261	1.08961	1.02961	1.31361	1.19261		0.891394	1.02183	0.867437	1.1283	1.09104	0.925112	0.966815	0.913577	1.16557	1.05821		89.1394	102.183	86.7437	112.83	109.104	92.5112	96.6815	91.3577	116.557	105.821
0.041	0.798	0.679	0.743	0.72	0.905	0.95	1.041	1.303	0.858	1.171	0.042				0.756611	0.637611	0.701611	0.678611	0.863611	0.908611	0.999611	1.26161	0.816611	1.12961		0.671343	0.565754	0.622541	0.602133	0.766284	0.806213	0.886958	1.11943	0.724581	1.00231		67.1343	56.5754	62.2541	60.2133	76.6284	80.6213	88.6958	111.943	72.4581	100.231
0.043	0.686	0.687	0.794	0.908	0.849	0.819	0.817	0.926	0.82	1.163	0.042				0.644611	0.645611	0.752611	0.866611	0.807611	0.777611	0.775611	0.884611	0.778611	1.12161		0.571965	0.572852	0.667794	0.768946	0.716596	0.689976	0.688202	0.784918	0.690864	0.995209		57.1965	57.2852	66.7794	76.8946	71.6596	68.9976	68.8202	78.4918	69.0864	99.5209
0.041	0.68	0.734	0.575	0.773	0.723	0.449	0.364	0.351	0.433	0.595	0.041				0.638611	0.692611	0.533611	0.731611	0.681611	0.407611	0.322611	0.309611	0.391611	0.553611		0.566641	0.614556	0.473475	0.649161	0.604795	0.361674	0.286254	0.274719	0.347478	0.491221		56.6641	61.4556	47.3475	64.9161	60.4795	36.1674	28.6254	27.4719	34.7478	49.1221
0.041	0.654	0.516	0.603	0.779	0.649	0.498	0.497	0.38	0.378	0.456	0.041				0.612611	0.474611	0.561611	0.737611	0.607611	0.456611	0.455611	0.338611	0.336611	0.414611		0.543571	0.421124	0.498319	0.654484	0.539135	0.405152	0.404265	0.300451	0.298676	0.367886		54.3571	42.1124	49.8319	65.4484	53.9135	40.5152	40.4265	30.0451	29.8676	36.7886
0.041	0.468	0.444	0.49	0.504	0.579	0.322	0.406	0.387	0.382	0.362	0.041				0.426611	0.402611	0.448611	0.462611	0.537611	0.280611	0.364611	0.345611	0.340611	0.320611		0.378533	0.357238	0.398054	0.410476	0.477024	0.248987	0.32352	0.306662	0.302225	0.284479		37.8533	35.7238	39.8054	41.0476	47.7024	24.8987	32.352	30.6662	30.2225	28.4479
0.042	0.042	0.041	0.041	0.044	0.042	0.041	0.042	0.042	0.043	0.043	0.043
48 hr
0.044	0.041	0.041	0.042	0.042	0.039	0.041	0.045	0.042	0.042	0.044	0.044		0.0445278
0.042	0.052	0.425	0.478	0.394	0.429	0.424	0.426	0.492	0.541	0.59	0.046				0.00747222	0.380472	0.433472	0.349472	0.384472	0.379472	0.381472	0.447472	0.496472	0.545472		0.0193095	0.983203	1.12016	0.903094	0.99354	0.980619	0.985787	1.15634	1.28297	1.40959		1.93095	98.3203	112.016	90.3094	99.354	98.0619	98.5787	115.634	128.297	140.959
0.043	0.326	0.332	0.32	0.314	0.294	0.268	0.274	0.391	0.424	0.424	0.051				0.281472	0.287472	0.275472	0.269472	0.249472	0.223472	0.229472	0.346472	0.379472	0.379472		0.727371	0.742876	0.711866	0.696361	0.644677	0.577489	0.592994	0.895341	0.980619	0.980619		72.7371	74.2876	71.1866	69.6361	64.4677	57.7489	59.2994	89.5341	98.0619	98.0619
0.043	0.302	0.329	0.342	0.312	0.309	0.347	0.271	0.396	0.378	0.435	0.05				0.257472	0.284472	0.297472	0.267472	0.264472	0.302472	0.226472	0.351472	0.333472	0.390472		0.665351	0.735123	0.768717	0.691192	0.68344	0.781638	0.585242	0.908262	0.861747	1.00904		66.5351	73.5123	76.8717	69.1192	68.344	78.1638	58.5242	90.8262	86.1747	100.904
0.044	0.337	0.326	0.39	0.235	0.27	0.195	0.234	0.2	0.352	0.286	0.046				0.292472	0.281472	0.345472	0.190472	0.225472	0.150472	0.189472	0.155472	0.307472	0.241472		0.755796	0.727371	0.892757	0.492212	0.582657	0.388845	0.489627	0.401766	0.794559	0.624004		75.5796	72.7371	89.2757	49.2212	58.2657	38.8845	48.9627	40.1766	79.4559	62.4004
0.044	0.323	0.283	0.202	0.174	0.294	0.18	0.198	0.217	0.262	0.316	0.046				0.278472	0.238472	0.157472	0.129472	0.249472	0.135472	0.153472	0.172472	0.217472	0.271472		0.719618	0.616252	0.406934	0.334578	0.644677	0.350083	0.396598	0.445697	0.561984	0.701529		71.9618	61.6252	40.6934	33.4578	64.4677	35.0083	39.6598	44.5697	56.1984	70.1529
0.052	0.218	0.342	0.311	0.287	0.244	0.228	0.213	0.192	0.199	0.172	0.047				0.173472	0.297472	0.266472	0.242472	0.199472	0.183472	0.168472	0.147472	0.154472	0.127472		0.448281	0.768717	0.688608	0.626588	0.515469	0.474122	0.43536	0.381093	0.399182	0.329409		44.8281	76.8717	68.8608	62.6588	51.5469	47.4122	43.536	38.1093	39.9182	32.9409
0.045	0.044	0.045	0.044	0.044	0.045	0.044	0.044	0.046	0.046	0.046	0.049

## Sheet: Fig 6. SW480 Raw
	0.1% DMSO		10 uM 3373
	25 uM 3373		40 uM 3373
	HCT Only	HCT Only	HCT Only	HCT Only	HCT Only	HCT Only	HCT Only	HCT Only	HCT Only	HCT Only
	PBMC	PBMC	PBMC	PBMC	PBMC	PBMC	PBMC	PBMC	PBMC	PBMC
	PBMC+Nivo	PBMC+Nivo	PBMC+Nivo	PBMC+Nivo	PBMC+Nivo	PBMC+Nivo	PBMC+Nivo	PBMC+Nivo	PBMC+Nivo	PBMC+Nivo
	HCT Only	HCT Only	HCT Only	HCT Only	HCT Only	HCT Only	HCT Only	HCT Only	HCT Only	HCT Only
	PBMC	PBMC	PBMC	PBMC	PBMC	PBMC	PBMC	PBMC	PBMC	PBMC
	PBMC+Nivo	PBMC+Nivo	PBMC+Nivo	PBMC+Nivo	PBMC+Nivo	PBMC+Nivo	PBMC+Nivo	PBMC+Nivo	PBMC+Nivo	PBMC+Nivo
														likely anomalous
Exp1
Raw values SRB
72 hr													Blank		Blank subtract											Normalised to 0.1% DMSO monoculture
0.045	0.046	0.045	0.045	0.045	0.044	0.045	0.045	0.047	0.047	0.048	0.048		0.0468889
0.045	0.454	0.765	0.775	0.749	0.649	0.728	0.859	0.851	0.8	0.739	0.047				0.407111	0.718111	0.728111	0.702111	0.602111	0.681111	0.812111	0.804111	0.753111	0.692111		0.592066	1.04436	1.0589	1.02109	0.875656	0.990547	1.18106	1.16943	1.09526	1.00654		59.2066	104.436	105.89	102.109	87.5656	99.0547	118.106	116.943	109.526	100.654
0.046	0.775	0.806	0.927	0.878	0.904	0.764	0.796	0.799	0.722	0.703	0.05				0.728111	0.759111	0.880111	0.831111	0.857111	0.717111	0.749111	0.752111	0.675111	0.656111		1.0589	1.10398	1.27995	1.20869	1.24651	1.0429	1.08944	1.0938	0.981821	0.954189		105.89	110.398	127.995	120.869	124.651	104.29	108.944	109.38	98.1821	95.4189
0.046	0.71	0.829	0.821	0.739	0.805	0.804	0.858	0.823	0.81	0.732	0.047				0.663111	0.782111	0.774111	0.692111	0.758111	0.757111	0.811111	0.776111	0.763111	0.685111		0.964369	1.13743	1.1258	1.00654	1.10253	1.10107	1.17961	1.12871	1.1098	0.996364		96.4369	113.743	112.58	100.654	110.253	110.107	117.961	112.871	110.98	99.6364
0.045	0.515	0.553	0.664	0.641	0.603	0.502	0.535	0.506	0.518	0.524	0.048				0.468111	0.506111	0.617111	0.594111	0.556111	0.455111	0.488111	0.459111	0.471111	0.477111		0.680779	0.736043	0.897471	0.864022	0.808758	0.661873	0.709865	0.66769	0.685142	0.693868		68.0779	73.6043	89.7471	86.4022	80.8758	66.1873	70.9865	66.769	68.5142	69.3868
0.046	0.409	0.359	0.386	0.415	0.444	0.314	0.319	0.304	0.342	0.348	0.048				0.362111	0.312111	0.339111	0.368111	0.397111	0.267111	0.272111	0.257111	0.295111	0.301111		0.526622	0.453906	0.493173	0.535348	0.577523	0.388462	0.395734	0.373919	0.429183	0.437909		52.6622	45.3906	49.3173	53.5348	57.7523	38.8462	39.5734	37.3919	42.9183	43.7909
0.045	0.341	0.387	0.382	0.346	0.43	0.319	0.328	0.351	0.33	0.321	0.05				0.294111	0.340111	0.335111	0.299111	0.383111	0.272111	0.281111	0.304111	0.283111	0.274111		0.427729	0.494627	0.487356	0.435	0.557162	0.395734	0.408823	0.442272	0.411731	0.398643		42.7729	49.4627	48.7356	43.5	55.7162	39.5734	40.8823	44.2272	41.1731	39.8643
0.049	0.046	0.054	0.045	0.047	0.047	0.047	0.047	0.049	0.047	0.049	0.048
48 hr
0.045	0.045	0.046	0.045	0.046	0.047	0.046	0.046	0.047	0.048	0.048	0.048		0.047
0.045	0.279	0.322	0.463	0.455	0.419	0.432	0.426	0.436	0.448	0.451	0.048				0.232	0.275	0.416	0.408	0.372	0.385	0.379	0.389	0.401	0.404		0.58194	0.689799	1.04348	1.02341	0.93311	0.965719	0.950669	0.975753	1.00585	1.01338		58.194	68.9799	104.348	102.341	93.311	96.5719	95.0669	97.5753	100.585	101.338
0.047	0.46	0.532	0.6	0.586	0.528	0.444	0.506	0.517	0.495	0.457	0.05				0.413	0.485	0.553	0.539	0.481	0.397	0.459	0.47	0.448	0.41		1.03595	1.21656	1.38712	1.35201	1.20652	0.995819	1.15134	1.17893	1.12375	1.02843		103.595	121.656	138.712	135.201	120.652	99.5819	115.134	117.893	112.375	102.843
0.045	0.455	0.481	0.563	0.561	0.603	0.513	0.512	0.528	0.479	0.438	0.047				0.408	0.434	0.516	0.514	0.556	0.466	0.465	0.481	0.432	0.391		1.02341	1.08863	1.29431	1.2893	1.39465	1.1689	1.16639	1.20652	1.08361	0.980769		102.341	108.863	129.431	128.93	139.465	116.89	116.639	120.652	108.361	98.0769
0.047	0.316	0.332	0.413	0.408	0.383	0.352	0.377	0.392	0.416	0.423	0.05				0.269	0.285	0.366	0.361	0.336	0.305	0.33	0.345	0.369	0.376		0.674749	0.714883	0.91806	0.905518	0.842809	0.76505	0.827759	0.865385	0.925585	0.943144		67.4749	71.4883	91.806	90.5518	84.2809	76.505	82.7759	86.5385	92.5585	94.3144
0.046	0.298	0.271	0.292	0.286	0.282	0.284	0.293	0.31	0.342	0.32	0.049				0.251	0.224	0.245	0.239	0.235	0.237	0.246	0.263	0.295	0.273		0.629599	0.561873	0.614548	0.599498	0.589465	0.594482	0.617057	0.659699	0.739967	0.684783		62.9599	56.1873	61.4548	59.9498	58.9465	59.4482	61.7057	65.9699	73.9967	68.4783
0.045	0.306	0.28	0.274	0.301	0.26	0.25	0.247	0.274	0.337	0.347	0.049				0.259	0.233	0.227	0.254	0.213	0.203	0.2	0.227	0.29	0.3		0.649666	0.584448	0.569398	0.637124	0.534281	0.509197	0.501672	0.569398	0.727425	0.752508		64.9666	58.4448	56.9398	63.7124	53.4281	50.9197	50.1672	56.9398	72.7425	75.2508
0.048	0.047	0.046	0.046	0.046	0.046	0.048	0.047	0.048	0.048	0.049	0.048
Exp 2
Raw values SRB
72 hr													Blank		Blank subtract											Normalised to 0.1% DMSO monoculture
0.043	0.043	0.042	0.042	0.043	0.044	0.042	0.041	0.042	0.042	0.042	0.043		0.0437778
0.044	0.904	0.972	0.91	0.997	0.954	0.93	1.011	1.009	1.039	1.031	0.041				0.860222	0.928222	0.866222	0.953222	0.910222	0.886222	0.967222	0.965222	0.995222	0.987222		0.951971	1.02722	0.958611	1.05489	1.0073	0.980744	1.07038	1.06817	1.10137	1.09252		95.1971	102.722	95.8611	105.489	100.73	98.0744	107.038	106.817	110.137	109.252
0.044	1.036	1.063	1.227	1.128	1.223	1.059	1.158	1.027	0.991	0.856	0.042				0.992222	1.01922	1.18322	1.08422	1.17922	1.01522	1.11422	0.983222	0.947222	0.812222		1.09805	1.12793	1.30942	1.19986	1.30499	1.1235	1.23306	1.08809	1.04825	0.898852		109.805	112.793	130.942	119.986	130.499	112.35	123.306	108.809	104.825	89.8852
0.045	1.034	1.107	1.08	1.237	1.259	1.021	1.125	0.906	1.037	0.91	0.041				0.990222	1.06322	1.03622	1.19322	1.21522	0.977222	1.08122	0.862222	0.993222	0.866222		1.09584	1.17662	1.14674	1.32049	1.34483	1.08145	1.19654	0.954184	1.09916	0.958611		109.584	117.662	114.674	132.049	134.483	108.145	119.654	95.4184	109.916	95.8611
0.045	0.595	0.69	0.788	0.69	0.724	0.497	0.42	0.412	0.477	0.442	0.042				0.551222	0.646222	0.744222	0.646222	0.680222	0.453222	0.376222	0.368222	0.433222	0.398222		0.610014	0.715146	0.823599	0.715146	0.752773	0.501562	0.416349	0.407496	0.479428	0.440695		61.0014	71.5146	82.3599	71.5146	75.2773	50.1562	41.6349	40.7496	47.9428	44.0695
0.045	0.495	0.468	0.481	0.498	0.524	0.317	0.33	0.283	0.291	0.314	0.042				0.451222	0.424222	0.437222	0.454222	0.480222	0.273222	0.286222	0.239222	0.247222	0.270222		0.499348	0.469469	0.483855	0.502668	0.531441	0.302363	0.31675	0.264737	0.27359	0.299043		49.9348	46.9469	48.3855	50.2668	53.1441	30.2363	31.675	26.4737	27.359	29.9043
0.049	0.414	0.492	0.424	0.487	0.394	0.299	0.294	0.29	0.272	0.261	0.044				0.370222	0.448222	0.380222	0.443222	0.350222	0.255222	0.250222	0.246222	0.228222	0.217222		0.409709	0.496028	0.420776	0.490495	0.387576	0.282443	0.27691	0.272484	0.252564	0.240391		40.9709	49.6028	42.0776	49.0495	38.7576	28.2443	27.691	27.2484	25.2564	24.0391
0.051	0.048	0.047	0.044	0.043	0.043	0.043	0.042	0.045	0.044	0.047	0.046
48 hr
0.043	0.043	0.042	0.041	0.042	0.043	0.041	0.04	0.042	0.042	0.041	0.041		0.0430278
0.043	0.508	0.434	0.434	0.4	0.661	0.52	0.526	0.645	0.571	0.616	0.046				0.464972	0.390972	0.390972	0.356972	0.617972	0.476972	0.482972	0.601972	0.527972	0.572972		1.04636	0.87983	0.87983	0.803318	1.39066	1.07336	1.08686	1.35466	1.18813	1.2894		104.636	87.983	87.983	80.3318	139.066	107.336	108.686	135.466	118.813	128.94
0.045	0.466	0.528	0.599	0.554	0.702	0.521	0.583	0.547	0.53	0.544	0.041				0.422972	0.484972	0.555972	0.510972	0.658972	0.477972	0.539972	0.503972	0.486972	0.500972		0.951842	1.09136	1.25114	1.14987	1.48293	1.07561	1.21513	1.13412	1.09587	1.12737		95.1842	109.136	125.114	114.987	148.293	107.561	121.513	113.412	109.587	112.737
0.046	0.488	0.544	0.613	0.609	0.541	0.582	0.528	0.487	0.477	0.577	0.041				0.444972	0.500972	0.569972	0.565972	0.497972	0.538972	0.484972	0.443972	0.433972	0.533972		1.00135	1.12737	1.28265	1.27364	1.12062	1.21288	1.09136	0.9991	0.976596	1.20163		100.135	112.737	128.265	127.364	112.062	121.288	109.136	99.91	97.6596	120.163
0.044	0.347	0.373	0.374	0.338	0.35	0.351	0.358	0.423	0.414	0.426	0.042				0.303972	0.329972	0.330972	0.294972	0.306972	0.307972	0.314972	0.379972	0.370972	0.382972		0.684049	0.742558	0.744809	0.663795	0.6908	0.69305	0.708803	0.855076	0.834823	0.861828		68.4049	74.2558	74.4809	66.3795	69.08	69.305	70.8803	85.5076	83.4823	86.1828
0.044	0.308	0.292	0.254	0.357	0.287	0.251	0.284	0.275	0.309	0.276	0.041				0.264972	0.248972	0.210972	0.313972	0.243972	0.207972	0.240972	0.231972	0.265972	0.232972		0.596284	0.560279	0.474765	0.706552	0.549027	0.468014	0.542276	0.522022	0.598535	0.524273		59.6284	56.0279	47.4765	70.6552	54.9027	46.8014	54.2276	52.2022	59.8535	52.4273
0.047	0.247	0.31	0.226	0.312	0.247	0.256	0.205	0.288	0.272	0.324	0.042				0.203972	0.266972	0.182972	0.268972	0.203972	0.212972	0.161972	0.244972	0.228972	0.280972		0.459012	0.600785	0.411754	0.605286	0.459012	0.479265	0.364497	0.551277	0.515271	0.63229		45.9012	60.0785	41.1754	60.5286	45.9012	47.9265	36.4497	55.1277	51.5271	63.229
0.047	0.044	0.045	0.04	0.043	0.045	0.043	0.044	0.044	0.043	0.044	0.044
