# Supplementary material for: A phosphoramidate modification of FUDR, NUC-3373, causes DNA damage and DAMPs release from colorectal cancer cells, potentiating lymphocyte-induced cell death
Source: PLoS One. 2025 Sep 16;20(9):e0331567. doi: 10.1371/journal.pone.0331567 (PMC12440158; doi:10.1371/journal.pone.0331567)
Supplement: S2 File — (XLSX) [file pone.0331567.s012.xlsx]

## Sheet: HCT116
	HCT116_Ctrl_Bio1_LR	HCT116_Ctrl_Bio2_LR	HCT116_Ctrl_Bio3_LR	HCT116_TrtNUC3373_Bio1_LR	HCT116_TrtNUC3373_Bio2_LR	HCT116_TrtNUC3373_Bio3_LR	HCT116_Trt5FU_Bio1_LR	HCT116_Trt5FU_Bio2_LR	HCT116_Trt5FU_Bio3_LR
TNMD	0	0	0	0	0	0	0	0	0
DPM1	2936	3004	2594	2686	1869	2434	2355	3173	2528
SCYL3	22	42	21	14	14	14	23	20	23
FIRRM	102.165	100.356	85.95	84.921	39.542	66.706	34.708	48.058	33.138
FGR	0	0	0	0	0	0	0	0	0
CFH	0	3.187	1.191	0	3.262	6.335	7.325	3.716	3.378
FUCA2	526.072	489	426	497	281	416	436	642	501
GCLC	41	42	52	26	17	41	34	34	40
NFYA	54	45	40	40	40	58	41	86	43
STPG1	80	88	63	70	56	95	48	77	53
LAS1L	472.999	285.001	246	266.001	204	215	199	212.999	206.001
ENPP4	44	45	28	33	28	40	51	42	54
SEMA3F	0	4	3	2	3	1	2	2	0
CFTR	0	0	0	0	0	0	0	0	0
ANKIB1	14	6	3	8	7	8	7	9	11
CYP51A1	230.532	237.782	172.511	217.293	135.157	221.254	226.891	239.19	193.38
KRIT1	32	39.001	40	36.999	14.999	21.001	36.001	23	39.62
RAD52	33	50	31	37	24	27	39	40	47
BAD	172.929	149.91	108	168.999	118.001	146.261	125	135	146.993
LAP3	645.999	706.001	633	714	442	659	668.999	788	572.999
CD99	644.01	504.291	867.176	984.091	390.339	169.886	843.869	790.974	890.313
HS3ST1	633	750	543	414	335	386	907	1147	1074
AOC1	0	1	0	1	4	0	0	0	0
WNT16	82	74	70	46	34	62	62	67	74.185
HECW1	51	54	60	82	64	58	78	98	76
MAD1L1	11.93	6.305	2.105	6.313	3.226	9.396	5.324	3.097	2.098
SNX11	111	117	81	105	39	89	89	121	104
TMEM176A	0	0	0	0	0	0	0	0	0
M6PR	742	753	574	609	371	542	478	698	496
KLHL13	5	5	9	3	1	6	1	2	3
CYP26B1	6	13	2	2	3	6	7	1	3
ICA1	44	48	30	53	40	37	50	74	42
DBNDD1	107	66	71	91	43	86	94	96	107
ALS2	74	56.999	61	80.999	49	44.999	68.976	49	64
CASP10	15.895	15.002	8.27	12.099	22.505	14.722	14.932	14.195	6.051
CFLAR	313.664	135.358	102.257	181.866	118.579	119	191.325	190.567	164.098
TFPI	145.187	114	154.065	115.265	80.576	134.093	168.181	230.003	190.169
NDUFAF7	102	100	84	125	75	114	124	159	87
RBM5	122	125	103	110	78	86	85	118	114
MTMR7	0	0	0	0	0	0	3	1	0
SLC7A2	7	9	3	7	4	8	14	5	5
ARF5	2153.86	1809.45	1183.41	1566.26	940.242	1163.24	1120	1766.84	1973.83
SARM1	1	5	0	0	0	0	0	0	1
POLDIP2	145	131	108	122	52	128	110	158	157
PLXND1	28	14	14	18	9	14	19	5	12
AK2	3726	3830	3343	3540	2540	3118	3409	4196	3667
CD38	1	0	0	0	0	0	0	0	0
FKBP4	627	571	505	487	433	442	453	478	404
KDM1A	152	135	128	134	95	111	132	186	166.001
RBM6	123.001	133.001	95	126	92	98	104.001	120	110.999
CAMKK1	14	8	7	4	3	3	4	3	5
RECQL	47	75	59	58	42	67.43	24	30	21
VPS50	33	41	32	42	31	26	41	61	65
HSPB6	0	2	0	0	0	0	0	0	4
ARHGAP33	5	10	5	3	2	15	0	1	0
NDUFAB1	13651.1	12496	11141.2	12794	9221	10594	13134.7	15125	14228
PDK4	1	0	0	0	0	0	0	2	3
SLC22A16	0	1	0	0	0	0	1	0	0
ZMYND10	9	13	3	6	9	10	3	5	10
ABCB5	0	0	0	0	0	0	1	2	0
ARX	1	0	0	0	1	0	3	5	3
SLC25A13	35	38	39	34	24	23	23	33	45
ST7	57	84	56	76.001	46	62.999	49	63	34
CDC27	217	199	172	160	121.908	145	165	158.999	182
SLC4A1	1	1	0	0	0	0	0	0	0
CALCR	0	0	0	0	0	0	0	0	0
HCCS	259.03	154	149	120	138	134	152	190	147
DVL2	34	36	24	24	36	37	19	20	19
PRSS22	6	0	0	3	3	7	5	2	4
SKAP2	87	68	62	65	68	60	57	67	43
SLC25A5	12784	12267	10376	13404	9570	12137	10274	12824	10672
MCUB	43	42	18	29	28	31	12	26	11
HOXA11	18	13	13	16	5	17	21	22	26
POLR2J	7576.49	7192.2	6403.2	6996.1	5371.56	6113.15	6499.24	7674.53	7506.98
DHX33	44	35	32	27	14	17	18	30	26
MEOX1	1	0	0	0	0	2	6	1	0
THSD7A	0	0	0	0	0	0	0	0	0
LIG3	77	86	68	52	43.002	56	58.001	45.001	43
RPAP3	666.998	656	574	503	399.997	519.999	609.997	670.663	545
ACSM3	14	16	28	21	11	11	6	16	7
REXO5	21	19	18	25	21	26	6	7	20
CIAPIN1	1018	1161	909	1097	808	1098	1029	1423	1104
SPPL2B	12	6	11	8	17	11	14	6	18
ATOSB	12	7	14	26	19	16	9	10	10
COPZ2	0	2	0	0	0	0	0	0	0
MSL3	67	80	70	71.001	28.999	53	59	68.999	72.001
CREBBP	37	66.999	58	41	41	34	38	56	44
TSPOAP1	0	2	0	0	0	0	2	0	0
MPO	0	0	0	0	0	0	0	0	0
PON1	0	0	0	0	0	0	0	0	0
GCFC2	148	117	82	54	59	76	76.984	121.999	144
WDR54	910	863.001	779.001	891	693	860.614	652	752	642.001
CROT	0	0	0	0	1	0	0	0	0
ABCB4	0	0	0	0	0	0	0	0	0
KMT2E	37.418	35	37.954	32	31.001	23.001	39	47.261	29.254
RHBDD2	585	571	472	615	430	510.977	441	564	564
IBTK	39	39	44	34	19	19	33	17	28
ZNF195	264	210	222.999	230.999	217	271.001	194	258.999	243
MYCBP2	24	15	12	10	11	9	11	23.999	22
FBXL3	23	24	25	25	12	12	7	15	13
ITGAL	0	0	1	0	0	0	0	0	0
PDK2	231.897	221	207	270.521	168	251	178.046	241	205.971
ITGA3	208	176	166	182	172	196	294.999	317	363
ZFX	14	19	17	17	13	6	6	18	24
ITGA2B	18	6	1	5	8	12	3	8	7
ASB4	1	2	0	0	0	1	0	0	2
GDE1	239	306	204	254	155	215	224	263	227
REX1BD	126	158	92	106	92	93	104	167	187
CRLF1	16	19	14	26	46	22	24	21	25
TMEM98	563	585	495	587	418	500	359	391	307
YBX2	0	1	0	0	1	0	0	0	1
KRT33A	0	0	0	0	0	0	0	0	0
MAP3K14	51	39	45	35.999	30	54	59	61	78
ABCC8	0	1	2	0.713	2	1	3	0	3.996
CACNG3	0	0	0	0	0	0	0	0	0
TMEM132A	32	21	13	35	27	17	31	24	23
AP2B1	233.001	222.001	138.001	189	137	177	207.999	211.999	232.001
TAC1	0	0	0	0	0	0	0	0	0
CX3CL1	0	0	0	0	0	0	0	0	0
CACNA1G	0	3	0.999	1.002	0	2	0	5	2.001
TNFRSF12A	2903	1573	1297	984	573	716	1556	2160.02	2210
DLX6	0	0	0	0	0	0	0	0	0
MAP3K9	8	4	2	4	3	8	6	1	7
RALA	781	724	570	856	612	722	684	906	741
BAIAP2L1	113	91	63	89	73	78	77	134	88
KDM7A	5	6	7	1	9	9	5	2	5
AGK	123.999	119	90.828	111	58	97	94	118	112
ALDH3B1	25	16	16	25	30	14	31	39	45
TTC22	0	3	6	7	4	4	0	2	4
PHTF2	103	74.999	60	75	36	57	35	61	43.999
CCL26	112	93	82	470	370	382	242	306	255
FARP2	50	47	33	22	29	49	27	23	32
USH1C	56	50	65	62	31	54	53	55	74
GGCT	1601	1192	977	1108	855	1056	645	769	765
DBF4	393	419	350	238	152	251	115	141	118
TBXA2R	11	12	1	7	3	1	1	5	9
IFRD1	288.835	335	238.792	193.364	129.722	142.767	371.999	486.642	369.53
LGALS14	3	0	0	0	0	0	0	0	0
COX10	112	107.329	123	94	57	79	99	121	105
GTF2IRD1	34	15	48	23	49	49	20	26	30
PAF1	658	668	620	657	428	511	415	577	544
VPS41	113	107	83	121	66	82	123	161	102
ARHGAP44	11	0	5	6	1	8	0	4	3
ELAC2	63	71	55.001	49	40	50	63	64.001	94
SCIN	0	0	0	0	0	0	1.127	0	0
ARSD	74	48	42	52	32	56	49	72	77
PNPLA4	502	437	435	377	289.007	407	582	766	597
MYH13	0	0	0	0	0	0	0	0	0
ADIPOR2	160	88	89	104	68	91	67	71	75
CDKL3	105	117.335	105.446	64.756	51	63	91.713	121.87	108
PRSS21	0	1	0	0	0	0	0	0	0
MARK4	24	22	21	18	33	32	35	53	43
PROM1	13	30	12	15	7	15	16	14	9
CCDC124	393.851	365	343.001	316	246.001	232	373	400	516.999
CEACAM21	0	0	1	0	0	0	0	0	0
NOS2	3	0	0	0	3	0	1	1	6
DNAH9	3	0	0	2	9	5	5	1	4
SLC13A2	0	0	0	0	0	0	0	0	0
GAS7	6	1	2	2	1	2	7	7	6
TRAPPC6A	124	127	148	77	93	97	111	107	109
MATK	0	0	0	0	0	0	0	0	0
CEACAM7	0	0	0	0	0	0	0	0	0
CD79B	2	3	5	28	14	21	26	31	21
SCN4A	0	7	0	1	0	1	0	0	0
ST7L	106	86	64	93	61	71	76	95.001	110
PAX6	2	4	3	2	6	3	2	0	0
RPUSD1	73.942	49	59.121	43	45	51	58	48	63.218
RHBDF1	15	3	3	7	9	8	2	2	7.271
LUC7L	436	526.999	445	525	330	387	496	615.001	576
CACNA2D2	33	22	15	15	25	12	7	18	13
TSR3	34	31	30	17	19	23	28	31	30
PIGQ	1	0	2	0	0	5	0	3	2
CRAMP1	19	13	16	15	11	14	12	16	16
TEAD3	21	31	35	24	37	44	41.023	40	36
SELE	0	0	0	0	0	0	0	0	0
DNAJC11	359.999	367.002	301.998	292.001	172.001	227	244.001	299.001	293
FMO3	0	0	0	0	0	0	0	0	0
NOX1	0	0	0	0	0	0	0	0	0
E2F2	26	19	10	24	13	30	3	1	3
PSMB1	15455	14998	13362	15478.8	11534.9	14634	14798	18075	16454
SYN1	1	3	0	0	0	0	0	3	0
JARID2	13	15	20	17	8	12	38	24	38
CDKL5	0	0	4	1	2	2	3	0	0
CAMK1G	0	0	0	0	0	0	0	0	0
CDK11A	80.257	66.016	36.214	47.675	43.579	42.898	47.782	44.963	27.368
NADK	79	66	60	59	50	42	29	33	35
TFAP2B	0	0	0	0	0	0	0	0	0
TFAP2D	0	0	0	0	0	0	0	0	0
DLEC1	0	0	0	0	0	0	0	0	0
ADAM22	20	5	11	7	0	6	8	6	9
CYB561	147	162	123	136.032	81	97	100	135	123
SPAG9	25	52	31	22	38	25	31	29	27
CELSR3	2	1	7	0	1	5	5	1	2
AASS	6	2	1	4	9	4	2	10	9
PLEKHG6	10	5	12	13	11	12	8	15	14
SS18L2	2469	2279	1799	2316	1756	2029	1925	2284	2047
MPND	28	20	16	15	23	9	3	15	3
MGST1	4627	4496	3741	4783	3319	4209	4082	4875	4368
CRY1	40	20	30	27	30	34	31	24	27
PGLYRP1	0	0	0	0	0	0	0	0	0
NFIX	48	45	15	40.001	30	63	40	42.001	40.001
IL32	5	0	5	9	1	10	2	10	6
PKD1	19	10	21	4	16	4	12	12.684	20
MAPK8IP2	3	10	9	11	10	14	12	12	5
MED24	160	135	128.001	178	103	136	128	109	115.999
RHOBTB2	8	1	8	9	16	27	13	24	8
HEATR5B	11	8	2	12	6	2	3	10	10
SEC62	611	579.164	530	541	356	504	450	602	510
RPS20	104508	94399	86081.3	100867	81523	90671	105995	114354	119217
CSDE1	1397	1370	1331	1209	878.001	1207	1233	1468	1214
TENM1	0	0	0	0	0	0	0	0	0
MASP2	0	0	0	1	1	0	0	0	0
IYD	0	2	0	0	0	0	0	0	0
FAM76A	43	25	39	35	25	30	28	30	20
TRAF3IP3	0	0	0	0	0	0	0	0	0
POMT2	27	27	12.999	39	19	20	23	30	25
VTA1	869	1004	796	924	573	903	694	1019	786
MLXIPL	14	16	8	27	9	11	15	11	9
BAZ1B	92	77	47	50	63	62	44	83	45
RANBP9	68	46	62	33	40	41	41	41	62
ETV7	5	6	3	12	4	6	0	6	7
SPRTN	92	113	93	108.001	59	105	83	111	115
METTL13	216	209	196	184	148	159.999	173.999	319	219.999
DYRK4	624	599	585	465	326	429	658.999	723	693
ZNF207	1954	1992	1549	1509	1141	1501	1483	2015	1554
STARD3NL	447	413	370	457	271	415	322	445	344
CD9	4943	4821	3922	5275	3846	5064	4593	5444	4754
HHATL	0	0	0	0	0	0	0	0	1
NCAPD2	331	224	209	125	127	133	79	137	132
IFFO1	1	2	5	12	8	1	2	6	6
GIPR	3	4	2	5	5	1	3	4	3
PHF7	9	9	5	4	0	4	1	1	7
SEMA3G	8	0	0	2	1	8	2	3	6
NISCH	50	47	24	37	12	28	33	42	53
STAB1	0	0	2	0	0	0	0	0	0
FUZ	3	1	1	3	3	5	7	2	2
SLC6A13	0	0	0	0	0	0	2	0	1
IDS	156.321	153	148.084	138	98	150	127	196.579	188
PRSS3	1146	949	946	1459.86	1078	1299	1706.37	1934	1800
ZNF200	39	49	50	43	40	41	33	26	39
CD4	0	0	2	0	0	0	1	0	0
LRRC23	60.387	40.56	55.037	42.701	17.007	27.713	30.387	44.015	37.047
BTK	1	0	0	0	0	0	0	0	0
SCMH1	56	56	40	45	43	23	16	30	36
FMO1	0	0	0	0	0	0	0	0	0
ELOA	127	104	109	158	81.966	85	118	127	147
CLCN6	45	27	34	24	25	27	28	54.001	46
MRC2	4	6	2	1	6	3	1	2	6
NME1-NME2	1576.29	1488	1441.66	1311.94	1093.54	1313.12	1854.68	2129.37	1985.93
SLC6A7	0	0	0	1	0	0	0	0	0
TSPAN9	22	12	15	13	14	22	12	34	18
BTBD7	25	32	16	22	8	10	24.003	24	7
APBA3	21	21	16	23	19	26	15	20	36
MKS1	210.036	212.999	174.102	191.001	150.999	150.999	136.038	190.102	181.001
ABHD5	241	246	179	249.999	196	239.001	141	231	193
ANOS1	0	0	0	0	0	0	0	0	0
AKAP8L	29	27	22	29.001	12.001	33.001	39	32.999	62
MBTD1	20	23	14	18	7	15	12	16	21
UTP18	418	387	338	263	143	251	335	383	372
RNF216	100.379	113.367	126.519	96	88.42	71	83.452	108	93.472
TTC19	35	40	61	25	39	44	36	36	53
PTBP1	924.999	749.001	637	634	500	557.001	545	669	691
DPF1	6	5	10	4	7	12	11	18	12
SYT7	11	15	15	14	16	27	14	19	25
LARS2	60	39	55	68	33	47	34	57	61
PIK3C2A	29	44	41	25	25	52	40	40	45
PLAUR	742	832.001	642	1194	794	1041	965	1156	1101
ANLN	194	178	174	179	140	167	57	49	85
WIZ	26	18	25	21	23	12	36.001	29	21
RABGAP1	39	21	13	22	11	9	18	23	20
DCN	0	0	0	0	0	0	0	0	0
QPCTL	70	48	67	70	75	85	67	65	76
PPP5C	156.564	157	170	145	152	108	141	195	172
MAP4K3	10	11	10	3	1	9	3	18	11
ZBTB32	0	0	0	0	0	0	0	0	0
TYROBP	0	0	0	0	2	0	1	6	0
LDAF1	271	220	216	328	190.001	243	257.999	322	283
GABRA3	0	0	0	0	0	0	0	0	0
CD22	11	7	7	34	17	19	11	37	14
SEMA3B	4	2	1	1	2	2	5	12	5
MBTPS2	121	110	73.999	53	77	100	113	91.001	127
PRICKLE3	22	14	11	20	21	30	34	21	15
LTF	0	0	0	0	0	1	0	0	0
EXTL3	67	60	46.001	49.999	25	58.999	45	53	47
NR1H4	0	0	0	0	0	0	0	0	0
ELOVL5	698	533	445	472	394	445	290	336	327
ALOX5	0	1	0	0	1	3	8	19	2
KDM5D	0	0	0	0	0	0	0	0	0
CALCOCO1	61	60	33	42	40	53	47	49	50
UBR7	199	154	145	204	126	188	60	123	74
MAP4K5	26.026	26	23	23	19	15	19	19	21
EHD3	0	0	0	0	0	0	0	0	0
PSMC4	2451.63	2306	2253	2895	2093	2804	2706	3362	3052
MAN2B2	61	41	48	63	52	54	39	62	54
SLC7A14	0	0	0	0	0	0	0	0	0
CLDN11	0	0	0	0	0	0	0	0	0
SLC25A39	1203.01	1083	784.999	932.001	537.999	650.001	772.001	1081.06	1013
MVP	57	72	61	72.001	48	33	77	140	146
NUB1	394	381	357	341.001	307	340.001	283	380	320
PGM3	326.291	336.999	295.001	401.013	234.965	324	213.248	278	245.571
RWDD2A	81	95	94	106	54	62	71	80	71
CLK1	228.001	267	200	193	154	183.001	146	188	182
POLR3B	39	31	26	30	18	32	36	26	25
RNF14	211	234	191	272	146	248	235.602	319	287
DNASE1L1	33	50	33	44.999	49	39	38	55	43.999
DDX11	206	190	146	111	120.999	106.999	59.001	75	84
HEBP1	146	142	98	114	69	100	53	104	79
MAMLD1	13	7	11	4	11	3	7	9	12
CD6	0	0	0	0	0	0	0	0	0
TACC3	207	227.001	214	189	155.001	185.001	90	115	98
UFL1	45	39	47	20	26	33	42	43	63
ZC3H3	42	25	13	25	19	9	8	12	19
CAPN1	361.999	287.999	238	316	253	232	343.999	432	470.999
MDH1	5369	3490	2979	3396	2664	3233	3034	3571	3073
SLC30A9	260	289	226	183	123	184	202	303	234
MTMR11	21	19	10	20	12	16	20	5	14
COX15	631.927	512	539.998	468.996	373.995	538	429.978	572	487.871
CCDC88C	19	9	9	4	8	6	8	9	7
YAF2	159	88	83	82	58	83.001	76	62	63
WAS	1	0	2	2	1	2	1	0	0
DPEP1	1	4	0	3	1	0	0	2	3
BID	457.001	423	344	492	340	378	324	373	328
MATR3 _ ENSG00000015479.20	638.014	644.75	550.872	514.772	333.262	402.749	405.63	467.942	487.914
NPC1L1	0	0	0	1	1	1	0	0	1
XYLT2	73	56	63	67	35	43	51	48	54
RGPD5	20	2.686	0	2.462	14.008	0.721	0	22.412	0
STMN4	0	0	0	0	0	0	0	0	0
NUDCD3	111	125	99	108	64	88	85	100	84
ISL1	19	10	8	6	4	10	2	13	7
CHDH	17	22	25	16	7	11	14	19	10
IL20RA	9	7	7	7	5	8	6	0	4
CLCA1	0	0	0	0	0	0	0	0	0
CLCA4	0	0	0	0	0	0	0	0	0
GLT8D1	111	83	97	88	67	85.001	66	74	76
ATP2C1	91	90	83.001	64	54	73	64	74	60
IGF1	0	0	0	0	0	0	0	0	0
SLC38A5	308.002	332	261	379	232	260	243	315	291
RALBP1	177.192	108	115.001	190.001	126.001	141	118.999	131	156
RUFY3	6	7	5	11	4	11	10	9	8
CNTN1	1	1	1	0	2	1	2	0	1
WWTR1	95	75	56	115.999	67	90	74	78	96.062
AGPS	69.999	43.001	52	39	24	41	46	53.999	62
STEEP1	881	788	765	784	554	751	736.025	984	978
ATP1A2	0	0	0	0	0	0	0	0	0
TTC27	124	117	119	77	58	68	88	97	80
ZNF582	0	0	0	3	0	0	0	0	0
VSIG2	0	0	0	0	0	0	0	0	0
PHLDB1	47	30	36	66	28.999	25	40.999	30	42
MARCO	0	0	0	0	0	0	0	0	0
CYP24A1	475	478	422	579	476	595	497	663	653
PRDM11	6	3	4	7	5	9	6	12	5
SYT13	20	17	27	40	22	41	29	36	30
SNAI2	2	1	7	5	2	5	12	9	15
CD74	12	1	4	7	4	3	6	6	2
HGF	0	0	0	0	0	0	0	0	0
ZRANB1	44	32	42	22	19.216	35	30	47	29
NCDN	61	40	76	53	50	46	68	98	85
ADGRA2	48	39	42	34	33.966	43	45	37	38.298
CCT8L1P	0	0	0	0	0	0	0	0	0
ZFP64	32	45	45	49	29	48	58	43	48
MNAT1	909	990.022	841	746.999	484.001	688	907	1247.46	982
SAMD4A	10	28	8	24	31	25	19	19	21
RUNX3	44	48	38	55	42	53	41	22	26
MRE11	56.999	33	26	41	30	26	21	16	35
PLEKHB1	88	101	93	124	64	79	108	171	150
SERPINB1	536	521	471	729	539	727	634	900	666
CYP3A43	0	0	0	0	0	0	0	0	0
SLC7A9	0	0	0	2	0	0	0	0	0
NRXN3	0	0	0	0	0	0	0	0	0
OSBPL5	41.999	16.001	37	34.999	15	27	57	40	46
AQR	57	47	22	37	28	33	41	45	26
CPS1	30	5	20	19	5	18	12	9	19
C8B	0	0	0	0	0	0	0	0	0
FHL1	23	21	23	23	16	12	14	8	5
RTF2	1760	1810	1442	1674	1224	1510	1686	2206	1868
GABRA1	0	0	0	0	0	0	0	0	0
NLRP2	68	71	44.999	63	38	19	29	46	55
SLC45A4	5	9	14	18	5	17	5	23	2
RNF10	115	117	101	92	90	91	85	83	118
ZNF839	18.001	11.999	18	17	8	10	7	14	4
ZDHHC6	850.002	938.998	768.001	1056	820.998	879	708.001	802.999	744.999
GRAMD1B	13	13	16	13	7	10	16	12	17
RNH1	1030	1100	998.999	1117	710.001	733.999	824	1095	863.999
RB1CC1	8	10	17	9	8	10	8	11	7
ERP44	824	717	612.001	898.001	551	747.999	534.999	792	537
ALAS1	649	597	519	725	478	629	666	916	725
AKAP11	14	12	12	15	3	27	4	13	13
GLRX2	786	802	636	832.055	521	621.328	662.371	711	734.001
SNAPC1	417	268	242	215	179	209	257	266	212
DERA	737	690	590	608	448	535	320	485	411
STRAP	4344	4638	3791	3861.89	2567	3412	3667.91	4985	3801
ABCC2	95	101	90	84	89.001	94	70	90	64
DEF6	56	23	31	27	33	19	35	35.001	47
PLEKHO1	18	5	11.884	16	5	4	4	4	2
GCLM	129.584	109	83.879	107.935	67	109	46	69.361	89
UBR2	26	17	7	15	19	14	11	16	28
EHD2	91	76	62	85	83	73	114	101	147
DEPDC1	597	549	471	435	274	377	296	353	336
CCDC28A	184	228	205	154	132	173	109	146	95
RRAGD	12	9	9	21	2	8	20	5	14
HSF2	179	162	162	122	121	123	130	160	131
PHF20	355	268	234.001	307	174	224	249	328	294
HSD17B6	24	27	25	51	30	62	11	15	9
NR1H3	152.999	207.001	150	150	96.999	113	147.001	203.999	120.999
TYMP	11.263	4	6	6	3	4	12	8	18
NCAPH2	117.001	128.001	133	159	105.009	124.001	73	74	89
TOMM34	1224	956	834	879	662	871	750	884	749
SEC63	99	65	54	52	45	72	53	75	77.997
KPNA6	139	128.978	111	123	62	128	152	162	116
VIM	472	470.001	445	356	255	323	275	419	342.001
RTEL1-TNFRSF6B	127.125	71.089	52.951	89.442	86.216	80.766	205.763	233.514	293.95
FAS	106	103	96.001	313.015	278.869	358.618	365.473	452	383.674
RNASET2	57.999	59	31.999	77	38	41.999	41	57	70.999
CD44	2041	2075	1692	2339	1733	2290.7	1915	2347	2016
KCNG1	11	24	23	26	8	14	4	20	7
AGPAT4	30	33	35	36	27	23	89	89	68.999
SLAMF7	0	0	1	1	4	1	4	6	4
BTN3A1	9	4	0	0	7	10	2	2	11
MIPEP	75	85	70.569	68	48	65	58	80	33
INSRR	0	0	0	0	0	0	0	0	0
IFNGR1	215	200	162	201	135.155	194	217	306	217.001
B4GALT7	61	73	68	82	60	62	63	95	90
VRK2	344.999	334	236	251	134	236	149	207	130
TNFRSF1B	0	0	0	3	3.075	0	2	0	0
VEZT	133	103	104	94.001	96	84	98	133	122
POU2F2	4	1	3	2	1	3	0	0	0
BRD9	29.999	19	38.001	23.999	19	17	23	21	30
SNX1	263	296.001	230	255	149	205	177	262	200
TBPL1	555	517	402	533	335	462	380	577	444
BMAL2	25	23	20	24	10	15	13	9	22
BCLAF1	263.994	259	192	192	184.999	177.67	156	199	231
SLC39A9	73	88	63	59	47	74	79	82	65
IBSP	0	0	0	0	0	0	0	0	0
TFB1M	609	522	495	494	391	500	657	691	623
RABEP1	52	49	32	16	17	48	47	27	43
HMGB3	2422	2385	2203.08	1912.01	1443	1901	1221	1541	1331
NUP160	214	217	156	202	132	121	167.999	254.001	157.001
BAK1	260	250	272	340	229	410	291	350	336
MUSK	0	0	0	0	0	0	0	0	0
IKZF2	0	0	0	0	0	0	0	0	1
FAM13B	9	21	24	6	17	20	15	9	17
ARHGAP31	12	1	1	4	5	1	1	3	7
CENPQ	286	288	269	191	168	223	69	88	77
SARS1	2553	2458	2115	2344	1610	2077	1771	2251	1865.76
RANBP3	144	94.001	140	123	113.999	99	86.276	131	94.001
ARID4A	13	8	10	10	6	4	9	14	7
EIPR1	442	468	410	343	248	306	495	643.999	532
PNPLA6	30	26	19	15	22	12	56	30.001	44
IFT88	73	63	68	55	35	43	53.073	79.999	60.999
ALG1	190	194.001	145.001	178	151.999	139.999	161.999	219	198.211
ABCF2	728.994	700.399	628.913	583	448	599.891	487.998	671	486.998
CHPF2	24	20	28	29	14	20	13	16	14
LRRC7	0	3	0	0	1.037	3.026	0	0	1.775
FUT8	47.275	38.111	30	50.339	30.032	38.166	41.502	56.988	78.081
UBA6	47	38	41	42	26.157	28	36	40	57
GAB2	0	1	2	4	5	7	1	5	6
PIAS1	92	113	72	86	63	109	52	86	84
APBA2	0	0	1	0	0	0	0	0	0
CLXN	0	0	0	0	0	0	0	0	0
TMSB10	245885	227756	205223	233150	194169	208129	241555	258764	267571
ASTE1	43	33	23	31	23	36	7	30	33
RNF19A	21	21	20	9	9	13	17	26	26
PEX3	321	398	278	408	283	338	382	498	323
GABARAPL2	3867	3795	3286	3899	2852	3643	4809	5830	5118
MYOC	0	0	0	0	0	0	0	0	0
SH3YL1	103	99	76.999	131	82	108.001	59	84	86
VCL	213	200	196	171	154	188	214	225	255
DEPDC1B	216.999	259	223	138	109	126	53	86	47
DAPK2	5	2	6	7	5	6	3	8	9
ADSS2	162	177	138	147	88	146	128	154	130
STAP1	0	0	0	0	0	0	0	0	0
RFC1	157	161	150	157	109	120	86	114	88
TBC1D23	37	28	42	44	28	37	44	51	77
CUL3	61	70.001	65	35	27	36	54	67	68
MYOM2	72	74	74	39	40	47	87	112	100
CYP46A1	6.928	0.935	1.007	0	0	0	6	1	2
ZZZ3	91	103.948	76	62	50.977	61.027	86	84	120
SLC18A1	0	0	0	0	0	0	0	0	0
USP2	0	1	7	0	2	1	2	2	4
CASR	0	0	0	0	0	0	0	0	0
TUBG2	30.975	48.065	36	54	29.973	56.993	62	78	63
RPL26L1	4950	4778	3932.88	4830	3496	4547.43	5660	6708	6314.7
FLT4	0	0	0	0	0	0	0	0	0
NSUN2	86	117	84	51	36	40	67	66.001	93
FBXO42	36	42	40	53	32	40	27	60	51
MFAP3	40	30	34	37	29	29	29	31	23
MRI1	38	27	28	23	37	21	36	60	50
METTL1	987	994	863	876.999	575	788	718.001	814	752
HOXC8	2	2	2	4	0	2	0	1	3
AGA	104	97	92	55	47	82	57	60	52
PI4K2B	25	20	28	8	5	20.043	5	7	10
BOD1L1	18	9	19	13	12	23	10	6	24
MAT2B	742.646	888	658	660.001	393	612.377	551.999	719.642	612.001
TLL1	1	0	1	0	1	0	1	4	0
EDC4	56.709	48.553	35.623	32.238	15.726	40.627	35.29	38.513	46.223
VCAN	61.999	86.999	55	23	32	40	67	77	75.001
CLEC16A	36	15	23	19.999	22	21	33	32	28
MSR1	0	0	0	0	0	0	0	0	0
CDH1	18	11	10	14	5	24	20	9	11
MTREX	272	240	206	176	127	148	201	239	226
DNAH5	2	6	3	7	3	5	6	2	11
ZFYVE16	11	25	17	11	15	24	19	16	22
RIPOR1	97	59.012	73	104	59	81	63	61	83.001
RAI14	55	42	40	56.999	33	61	27	50	40
SOX30	5	0	0	0	0	0	0	3	0
PNKP	50	66	42	34.001	25	27.001	49	23.001	43
BEST2	0	0	0	0	0	0	2	0	0
PHLPP2	6	9	2	11	6	18	8	1	4
SPDL1	183	226	171	123.006	104	142	68	56	52
STAU2	87.001	88.999	70.999	54	26	55.001	67.001	66.999	62.001
SLC66A1	17	17	25	18	8	19	6	17	21
CTNS	73	49	56	79.999	55	55.999	36	72	69
RTN4R	2	3	5	9	9	2	2	1	2
PHF23	332	288.001	305.999	260.999	201.001	240	232	300	267.011
CDH10	0	0	0	0	0	0	0	0	0
RAB27B	8	12	20	21	17	28	13	12	12
PSMA4	10240	9593	8657	10047	7615.09	9832	8417	9284	9085
MYO16	0	1	0	2	0	3	0	3	2
LSG1	156	141	157	152	85	104	144	149	118
PARP3	67	89	69	139	83	119.999	97	116	95
THAP3	385	348	339	368	280.001	371	417	506	452
RIPOR3	0	0	0	0	0	0	0	0	0
TDP1	142	126.08	115	80	73	90	54	87	55
AIFM2	464	506	405	575	383.033	516	437	523	493
SPATA7	43	52	41	47	23	30	42	40	28
MED17	83	73.001	69	57	51	70.001	67.999	54	65
RETSAT	131	110	86	113	69	93	111	145	146
CAPG	2558	2536	2226	3358	2641	3306	3069	3825	3354
AP2S1	2685	2681	2359	2608	1919	2153	2054	2760	2560
USH2A	0	0	0	0	0	2	0	0	0
ZPBP	0	0	0	0	0	0	0	0	0
TG	0	2	0	0	0	0	0	0	0
ADAM28	0	0	0	0	0	0	0	0	1
BARX2	0	0	0	1	4	0	1	0	1
DCUN1D1	208	188	176	211	131	200	164	158.08	191
JADE2	54	54	49	44	19	35	48	59	28
ZIC2	31	26	22	13	10	20	16	6	19
LCP2	0	0	0	0	0	0	0	0	0
TRIT1	229	225	196	160	126	174	209	285	251
ADRB1	0	0	0	0	2	0	1	0	6
GUCA2B	0	0	0	0	0	0	0	0	0
CUL7	33	41.999	21	24	18.999	19	33.999	45.001	43.001
CTNNA1	588	536	481.999	419	301	419	570	644.004	659.41
PHKA2	14	8	7	15	3	6	8	7	15
CNTLN	11	10	9	7.999	6	6	6	7	1
EPHA3	0	0	0	0	0	0	0	0	0
HSPA5	4106.97	4346	3530	3790	2425	3380	2875.71	3655	2880
OFD1	27	9	7	13	12	11	7	17	11
GPM6B	0	0	0	0	0	0	0	0	0
MAGEC2	0	0	0	0	0	0	0	0	0
PREX2	0	0	0	0	0	0	0	0	0
YTHDC2	14	11.009	16	2	9	9	6	4	14
CTPS2	27	23	28	38	20	26.001	28	24	18
ATP6V1H	501.999	534	513	577.999	385.003	458.999	427	569	514
POLR2B	484	557	419	293	337	323	454	505	481.98
ATOSA	2	1	3	2	0	4	2	1	2.045
ARAP2	2	5	4	2	5	7	7	8	6
TPR	133.999	109	90	78	65	47	50	73	78.999
CP	0	0	0	0	0	0	0	0	0
KATNIP	53.999	44	34	53	33	57	62	87	88
DTNBP1	109	81	102	100.199	58	102	110	131	123
XK	7	5	2	0	6	11	6	8	5
FERRY3	81.645	70.805	51	77.694	38.566	78.522	102.258	90.756	114.974
SCML1	6	8	15	6	5	8	4	5	8
WWC3	6	4	20	10	1	1	8	3	11
ARHGAP6	0	0	0	0	0	0	0	0	0
FAM184B	7	0	0	0	0	0	0	0	0
MAP4	354	303	237.999	245	158	250	187	249	257
GOPC	26	35	33	28	23	29	25	25	38
ROS1	0	0	0	0	0	1	0	0	0
USP28	27	24	19	20	8	15	9	3	13
TSPAN17	39	40	61	35	32	41	51	60	72
NOP16	5278	5200	4588	4345	3279	3909	5097	5818	5436
CC2D2A	192	235	217	174.001	139	183	314	334.001	297
RRM2B	104	88	87	90	75	87	173	198	249
ZNF800	20	6	7	16	4	5	12	11	25
TNFRSF17	0	0	0	0	0	0	0	0	0
SNX29	5	2	3	8	1	12	3	0	3
LMO3	0	0	0	0	0	0	0	0	0
GUCA1A	0	0	0	0	0	0	0	0	2
RSF1	208	228	187	173.463	100	148	338.979	420.991	427.975
VPS13D	19	23	14	18	7	21	18	22	25
CELF2	0	0	0	0	0	3	0	0	0
FAM120A	117.999	103	95	80	58.999	62	96	136	116
COL9A2	3	3	1	0	1	2	3	0	7
KITLG	627	632	605	421.999	282	447	588	720.999	761.999
ERCC8	241	233.001	200.999	237.001	144.999	182	201	310	262.999
ADAMTS6	0	0	0	0	0	0	0	1	0
H6PD	4	8	8	10	4	15	6	7	8
VAMP3	781	894	707	763	501	712	537	663	590
PER3	0	4	4	2	1	0	0	2	10
UTS2	25	27	15	24	15	35	7	9	11
TNFRSF9	0	2	1	5	1	1	1	4	2
EPN3	15	16	6	21	7	18	20	23	24
LTBP1	1	1	4	4	1	0	0	1	1
RCN1	201	184	177	172	123	146	105	203	145
ELN	0	0	0	0	0	0	0	0	1
RFC2	824	920	810	995.999	633	992	313	361	359
CLPTM1L	204	158	133	158	152	170	163	216	178
NEDD4L	150	152.999	152.999	198.001	114.001	174.999	154	221	220
PPP1R3F	0	0	0	1	2	0	0	1	1
HEXB	147.007	133	80	99	60	68.182	64	107	102
PTCD2	104	102	87	57	49	88	95	127	125
NEXMIF	0	0	0	0	0	0	0	0	0
JKAMP	1224	1240	1051	1010	700	962	1025	1307	1048
DKK3	2	1	0	2	4	0.999	1	0	1
ARHGEF5	21.742	16.437	13.613	20.875	30.174	35.874	21.077	33.648	50.183
NFE2L3	42	24	38	30	18	35	20	24	31
MCUR1	38	63	59	55	35	51	53	67	46
LIMA1	266	256	199	394	327	326	393	405	416
LETMD1	226.999	243.001	174	231.999	130	156	158	226	158
SLC4A8	1	1.002	2	1	5	1	2	2	3
LAMC3	4	4	4	7	7	4	10	12	3
PTGER3	0	0	0	0	0	0	0	0	0
TNIP3	0	0	0	0	0	0	0	0	1
MAPK9	30	20	24	23	10	33	16	25	13
COL23A1	0	0	0	0	0	0	0	0	0
BCAR1	13	7	12	12	14	10	21	8	11
FHIP1B	20	36	30	40	19	15	18	15	13
HERPUD1	483	557	405	539	416	508	221	255	224
HOMER3	9	18	2	12	4	13	12	13	15
RAD51	141.999	155	112	134	120	128	23	39	25
POLQ	10	15	11	8	7	17	3	1	1
CYBA	802.001	686	391.001	640	482	480	531.999	652.001	856
THOC3	140.761	176.11	268.465	183.897	151.12	233.642	96.844	318.5	326.909
HEBP2	200	211	150	248	157	215	161	287	232
MPHOSPH9	34	22	13	15	12	28	13	9	13
PRSS8	74	51	56	95.001	78	59	38	74	64
SIKE1	543	602	484	677.996	441.001	438	625.999	598.999	559
FNIP2	3	3	0	1	0	1	0	1	0
MSMO1	498	572	401	387	254	365	298.999	409	347
ALX4	0	0	0	0	0	0	0	0	0
FOXN3	10	6	17	6	9	5	5	10	13
METTL24	0	0	0	0	0	0	0	0.799	0
MRTO4	3014	1751.01	1738	1484	1179	1363.01	1580	1791	1711
NNAT	0	0	0	0	0	0	0	0	0
MCF2L2	0	2	1	0	0	0	0	0	4
NRIP2	0	0	0	0	0	0	0	0	0
LAMA3	11	3	4	16	20	19	20	19	17
AP5M1	130	120	109	97	94	76	123	150	141
ANAPC4	112	120	87	86	72	69	67	83	60
TRAPPC3	1014	1054	885	1014	816.001	950	975	1184	1230
THRAP3	832	674	679	598	452	546	496	603	592
PHPT1	6180	3475	3186	4233.93	3868	4314	5636	6046.99	6588
ENTPD2	4	12	7	5	2	13	8	11	20
LY75	0	0	0	0	0	0	0	0	0
ARID4B	996.229	1008.76	780.485	1102.36	688.772	865.881	917.749	1305.68	898.031
OPN3	5	3	8	7	1	5	4	1	0
SDCCAG8	1642	1458	1418	1470	1134	1150	1566	1733	1674
PTPRN	0	0	0	4	1	0	0	0	0
HHAT	1	3	2	10.001	7	4	15	7	6
KIF1B	31	33	15	18	14	26	24	22	31
FOXC1	69	56	67	30	37	54	51	56	59
TBC1D22A	33	32	18	18	10	11	21.999	33	24
SYNE2	6	4	0	1	4	1	0	4	4
PLEKHH1	5	5	6	2	2	6	0	3	2
ATP9A	7	10	11	15	8	5	7	13	13
SPO11	0	0	0	0	0	0	0	0	0
CBLN4	0	0	0	0	0	0	0	0	0
CHRDL2	0	0	0	0	0	0	0	0	0
FAM168A	42	21	24	17	33	26	27	32	36
RELT	8	13	6	15	11	12	3	2	10
GALC	0	0	0	0	0	0	0	0	1
NOP58	1563	1594	1211	1136	769	1100	934	1213	973
SZRD1	1251	1188	1058.89	1190	1018	1164	1220	1395	1324
CUL1	161	183	105.001	141	94	135	113.999	151.999	120
FAM114A2	89	80	105	77	44	57	86	130	112
CYFIP2	64	57	58	86	60	61	138.999	193	170
TAB2	79	39	46	76	46	56	66	59	61
GINM1	154	79	98	121	71.052	101	44	80	53
EIF2AK2	147	140.999	100	129	101.999	118	69	88.999	92.001
USP36	88	53	69	58	44	63	69	63.001	47
KMT2C	19.001	3	6	7	2	13	13	7	7
MCOLN3	45	48	30	20	24	29	19	33	26
CCDC85A	0	0	0	0	0	0	0	0	0
MRPL43	4121	4048	3315	3702	2749	3338	4112	5267	4375
ITIH4	0	2	1	0	0	0	2	0	0
ITIH1	0	0	0	0	0	0	0	0	0
HPF1	633	655	598	545	403	490	467	484	460
ZFR	108	70	76	87	55	65	79	97	103
ZNF280C	14	19	16	15	14	17	16	21	21
NPFFR2	0	0	0	0	0	0	0	0	0
TRAF1	2	0	1	0	0	2	1	2	2
RC3H2	34	27	34	21	22	25	17	34	28.995
IL17RB	87	62	83	94	85	102	26	43	35
TRAF3IP2	73	63	64.001	90	69	87	61	76	45
DCBLD2	652	437.999	419	299	241	257	572.001	574	667
SERPINB3	0	0	0	0	0	0	0	0	0
SOAT1	181	208	146	191	124	170.317	150.94	198	148
MSH4	0	0	2	0	0	0	0	0	0
F7	0	0	0	0	0	0	1	0	0
PRDM1	1	2	0	1	4	1	2	0	6
ATG5	548.001	526	408	356	224	319.999	380	517.001	435
TMCC3	2	1	1	5	5	2	1	4	7
PITHD1	46	59	37	55	45	63	24	24	44
MTA3	155	163.042	118	124	80	112	85	126	127
USP13	40	20.458	28.764	19	13.671	16	9	15.434	19.985
LAMC2	29	24	36	53	24	38	57	49	31
CDK14	14	11	5	7	6	5	5	12	21
SEC61A1	455.001	448.001	348	474	259	368.999	394	521	473.001
PPP1R12A	32	64	53	34	26	37	37	51	30
RASGRF1	0	2	3	0	2	0	2	5	1
CAMK2B	1	0	0	3	0	1	0	0	0
CROCC	9	8.457	13	2	4	3	7	7	4
POLR3E	34	40	23	38	27.997	29	41	46	50
ZC3H11A	7.08	9.815	4.839	30.862	13.563	23.448	8.333	9.791	24.834
RIOK2	445	456	382	444	275	410	333	424	373
YIPF1	235	233	175	271	160	233	211	307	238
NDC1	211	228	187	174	104	214	96	95	117
DGKG	41	31	43	63.999	64	74	34	51	47
FLYWCH1	26	26	33	28	33	43	32	48.001	43
UNKL	25	14	16	8	14	23.001	15	17	13
PARP12	11	12	12	10	21	8	18	16	9
ALDH18A1	169	161	137	170	122	128	148	172	131
TARBP1	1	3	4	2	2	0	7	6	8
GATB	263	285	229	204	139	221	207.999	243	234
MXD1	5	12	4	7	6	6	7	6	13
CDK17	3	10	7	11	4	4	4	6	10
DNAJC25	27	14	23	11	3	13	9	14	16
PSD	5	4	10	12	1	2	13	3	1
CTDP1	41	12	10	23	28	24	11	18	16
YBX3	445	442	380.999	464.141	420.603	492	506.857	594	607.984
STYK1	16	8	8	14	11	10	10	9	14
WNK1	60	40	39	27	38	38	25	25	45
RPS17P5	0	0	1	1	0	0	0	0	1
CCAR1	186.013	138	145	137	102	157	115	174	169
OGFR	64	72	61	64	49	57	76	53	93
GNA15	0	0	0	0	2	3	0	0	5
CREB3L3	0	0	0	0	0	0	0	0	0
PIGV	79	71	83.001	66	28	65	44	52.999	40
PTPRU	37	26	38	25	33	30	30	44	47
SNRNP40	1623	1781	1465	1505	911	1266	1010	1338	1146
COL11A1	0	0	0	0	0	0	0	0	0
ACAA1	66	44	35	30	32	33	42	30	34
BCAT1	0	0	0	0	0	0	0	0	0
HDAC7	20	34.999	18	29	29	19	17	35	26
PRDM6	1	0	1	0	0	1	0	1	0
WNT8A	0	0	0	0	0	0	0	0	0
SPAG4	6	12.999	19	15	13	25	2	15.001	3
MRPS35	2201	2336	1780	1963	1270	1829	2024	2569	1983
GUCY1B1	0	0	0	0	0	0	0	0	0
SFSWAP	56	34	40	51	27	44	54	70	42
TNK2	0	3	6	6	4	1	7	4	1
MON2	4	9	8	3	4	1	11	15	14
CDH3	203	149	154	214	140	178	273	262	226
ARSF	0	0	0	0	0	0	0	0	0
GPBP1	174	159.768	159	127	88	113	127	145	99
DGAT2	10	13	10	11	7	5	8	2	6
ZNF112	10	11	8	15	5	9	9	9	7
CS	734	811	647.998	668.409	459.944	573	519	672.003	554.991
LTK	8	4	7	10	15	5	6	1	4
MRPS24	6353.73	6043.88	5878.92	6489.88	4434.94	5254.94	5815.8	7309.02	6937.83
ELMO2	38	33	34	30	19	31	39	47	43
WAPL	51	62	36	24	26	34	40	36	48
VMP1	2301.01	2294	1914	1571.24	1162	1522	2093.55	2289	2235
APPBP2	59	52	22	37	45	44	42	43	58
POLD1	34	23	35	24	33	28	19	21.001	33
SEZ6	0	0	0	0	0	0	0	0	0
EIF4B	1813	1981	1665	2021.69	1353.99	1748	1547	1742	1744.61
SLC6A16	1	0	1	0	0	0	0	0	3
BICRA	38	33	10	25	31	13	38	32	34
SPHK2	18	43.999	20	23	15	23	31	29	48.001
RPL18	49812	44858	41508	45068	35984	41792	45360	51459	50690
CA11	56	37	31.001	50.001	18	32	46	57	56.999
ISOC2	282	284.999	261	216	117	155	231	321	290
U2AF2	719.058	646	528	573	459	548.292	580.697	650	658
EPN1	90	58	70	71	47	68	98	78	69
MED29	379	389	289	453	322	401	392	450	491
AHRR	10	5	2	2	3	1	6	29	39
GSC2	0	0	0	0	0	0	0	0	0
ZNF275	16	12	13	12	11	9	14	17	13
MTMR1	34	8	20	25	17	27	14	26	18
GPC1	72	63	70	90	63	48	51	95	116
ADCK1	49	44	30	43	27	35	20	20	37
HAGH	116	123	64	150	118	181	106	198	159
CASP8	354	367	378.001	521	359	408	386.001	528	384.999
LIMCH1	13	24	14	14	16	18	17	13	29.001
INTS13	291.842	276	262	273	177	225	266	314	251.118
TM7SF3	51	31	39	46	46	56	49	48	54
DLX3	0	0	0	0	0	0	0	0	0
SPA17	476	446.001	337	341	210	228	348.001	333	406
TSPAN32	0	0	0	0	0	0	0	0	0
CCN5	0	0	0	0	0	0	0	0	0
DMRT3	0	0	0	0	0	0	0	0	0
ST3GAL6	89.001	84	61.999	77	60	52	27	35	55.001
ATP2C2	6	2	3	4	6	8	9	7	5
NGFR	25	12	15	51	56	46	12	19	16
CDON	5	4	4	1	3	3	3	4	4
TAF2	54.435	48.536	57.464	45.116	35.991	37	46.617	73	43.637
HIPK2	25	21	39	26	17	15	30	30	27
TNPO3	68	73	52	43	36	66	48	48	55
BORCS8-MEF2B	42.408	40.654	32.074	30.773	19.898	24.092	33.773	30.4	22.543
RFXANK	726	790	685.388	928	555.999	776	955.999	1132	1104
TMEM161A	120.001	182	120.003	141	99	96	162	190	136
LPAR2	105	106	97	118	85	80	66	73	61
CTSA	637.001	710.999	620.999	600.997	426	529.002	564.001	692.999	522.999
SUGP2	53	34.999	27.999	28	37	43	33	51	23
SLC12A2	57	61	52	40	40	50	48	41	67
SNX24	131	82	82	95	85.999	77	115	79	94
EYA2	0	0	0	0	0	0	0	1	0
CNN2	1622	1483	1277	1489	1145	1330.96	1128	1441.5	1359.72
ABCA7	526	557	617	610	498	473	725	803	754
SNCAIP	0	0	0	0	0	0	0	0	0
DDX20	83.001	39	56	40	24	40	34	28	38
BTBD1	58	54	58	25	35	39	60	41	62
FAR2	16.001	12	18	22	20.001	29	8	13	12
BCAS1	0	0	2	1	0	0	0	0	0
POU1F1	0	0	0	0	0	0	0	0	0
CHI3L2	0	0	0	1	0	0	0	1	0
SBNO2	20	17	9	8	18	16	17	9	38
PMS1	208	183.999	161	187.001	115	196	191	189	177
HMG20B	67	62	50	59	64	52	45	63	74
CALCRL	8	1	0	0	0	0	4	0	0
TAF11	458	398	387.001	508	278.242	412	389	442	368.001
ANKS1A	19	29	17	20	7	24	12	26	28
AP3D1	98	74	88	49	44	74	74	113	79
ZNF76	73	49	28	23	20	26	30	30	30
NHERF2	44	32	37	46	83	41	51	50	63
NTHL1	417	402	345	284	231	241	403	499	464
BLTP3A	22	9	19	6	7	8	8	4	15
GNAI3	1125	1195	897	1088	748	929	749	1052	831
IPO5	341	337	284	269	177	255	223	276	233
OAT	2264	2501	1926	2726	1842	2497	1629	2333	1803
WDR3	145	150	137	106	62	92	194	201	193
PKN2	28	64	41	36	17	37	37	81	47
WDR18	120	73	69	60	61	42	73	76	105
TRAM2	38	34	34	45	17	28	23	30	51
NTN1	5	13	6	16	2	2	1	14	4
GLP2R	0	0	0	0	0	0	0	0	0
MCM10	118	123	121	129	81	138	18	27	23
DGKA	66	46	45	146.999	118	130	96	155.999	120
ERBB3	135.022	105	130	135	96	124	147	129.001	146
ROPN1	6	0	5	5	0	0	1	2	2.02
ANKRD44	0	2	6	5	0	0	4	3	0
KARS1	1954	1817	1618	1612.99	1163	1433	1537	1970	1607
ADAT1	24	39	25	30	24	25	33	22	12
PDIA5	130	138	109	132	79	100	96.999	94	115.001
TBC1D22B	33	36	31	28	18	36	42	37	35
NDUFB4	14587	13417	12060	13193	10011	10701	15109	16559	16017.4
MYLK	2	0	5.001	1	2.001	1	3.001	0	0
MAP2K4	38	44	39	41	15	31	55	53	51
PACC1	268	293	227	268	171	277	275	350	283
SNAP91	0	0	0	0	0	0	0	0	0
SLK	17	17	29	15	18	3	20	22	16
CYB5R4	107.126	143.785	133.608	111.198	86.424	119.445	99.238	142.341	105.216
COL17A1	3	3	4	2	12	4	13	8	11
GSTO2	2465.98	2363	2198	2431	1911	2279.04	2221	2495	2409
SEC61A2	32	35	40	29	35	34	40	44	30
PRKCQ	1	0	1	3	0	0	0	1	0
ASB1	110	115	90.609	96	78	77	84	112	103
FAM107B	40	47	28	43	20	23	19	24	31
ME1	109	106	83	71	67	85	92	104	86
TBC1D1	20	27	19	12	17	20.01	33	36	31
CDK13	19	14	6	16	4	15.999	16	8	15
MTHFD2	4478	4745	3894	3846	2697	3606	1636	2300	1790.49
SLC9A7	7	5	7	4	6	19	8	8	4
FOXJ2	27	24	31	40	31	22	19	21	45
YBX1	3152.01	2926	2440.01	2596.99	2162	2409.87	2777.97	2867.05	2874.74
PDE4A	40	31	41	33	25	27	38	41	27
PPP2R5A	55	34	34	43	14	12	40	49	44
CTNNA2	0	0	0	0	0	0	0	0	0
ELAVL1	129	133	112	93	136	112	88	128	107
DIP2B	20	25	21	25	11	30	23	41	42
SMARCD1	75	81	60	72	46	66	59	56	60
KDM4A	70	67	57	69	34	47	50	89.915	81
NFYC	612.001	719.001	532	683	492.999	557	486	600	509
ZMYND12	13	7	7	8	8	7	10	11	8
SLC9A3	7	22	13	13	9	7	17	16.981	27
NGEF	14	7	11	11	10	9	22	12	18
ASPM	23	32	32	14	7	6	7	3	13
CD84	0	0	0	0	0	0	0	0	0
ELOVL1	1358	1377	1206	1444	1088.09	1279	1718	2022	1917
POLR1H	1395	1300	1141	1249	828	1125	1636	1904.97	1690.67
MPPED2	0	0	0	0	0	0	0	0	0
CLDN18	0	0	0	0	0	0	0	0	0
ATXN3	194	167	129	231	151	198	183.999	311.999	248
GOLGA5	70	93	68	87	68	87	67	102	93
FGFR2	3	9	13	7	6	6	5	10	4
LRRC40	114	126	103	119	64	93	102	102	95
ISOC1	407	526	343	361	213	259	277	377	289
EML1	6	1	5	12	6	2	6	8	3
TRMT11	146	173	132	110	71	106	144	152	131.566
THUMPD1	52	73	34	58	29	55	45	52	55
MSANTD3	213	176.999	127	187	144	200	132	166	160.001
KIF26A	9	2	8	4	8	1	8	1	1
ATG2B	4	2	1	2	2	0	7	1	4
ARFGEF1	23	6	17	3	7	2	12	8	12
ACSM2B	0	0	0	0	0	0	0	0	0
ZFAT	1	2	4	1	2	5	7	5	7
MTFR1	76	94	75.999	75	62	90	51	104	104
FECH	125.001	117	111	136	97	150	86.011	141	101
DDX3Y	0	0	0	0	0	0	0	0	0
PFKP	949.001	1036	909	1154.92	714	880	813.991	992	788.999
IDI1	943	1102	869	1075	692	998	458	570	455
SP100	164.644	145.685	128.981	203.894	144.001	208.002	165.838	248.054	175.17
KLF6	48	34	48	33	16	54	44	37	58
PLPP1	41	57	29	91	25	55	46	65	43
NEO1	18.098	38	24	27	17	14	25	25	18
TRAM1	507	574.001	481	516	433	584	336	432	443
PHKA1	26	16	24	27	19	15	17	10	13
TNFRSF1A	164.999	153.999	111	132	116	89.001	146	160	179.001
STOML1	12	8	3	6	7	4	4	15	19
PKM	13227	13735	11874	11976	9116	11686	16975	19795	17812
DHX29	118	103	93	83	80	76	86	79	87
DNTTIP2	831.764	816.97	665.249	678.065	468	714	556	727.056	611
METTL22	105	92	65	116	60	115	95	128	93
TP53BP1	49	39	39	44	26	50	36	35	37
TRO	0	0	0	0	0	0	0	0	0
RRP15	1385	1374	1110	1034	707	969	1194	1463	1274
RHOA	13274	13457	11364.8	12684	8820	11128	11509	14815	12484
DHX8	59	56.999	46.001	33	49.999	43	58.986	54.999	37
PRKCZ	12	3	12	10	4	4	9	10.001	5
ZFY	0	0	0	0	0	0	0	0	0
IARS2	127	168	145	87	68	107	110	134	149
NAV3	5	13	10	2	4	4	26	14.064	28
IDH3G	940	910	827	1048	804	970	1002	1255	993.001
ROGDI	81.001	79	52	52	32	44	59.999	73	65
PDZD4	0	0	0	0	0	0	0	0	0
CBFB	182	148	160	85	80	123	107	91	124
PDK3	20	30	17	19	9	14	8	15	10
HYAL2	79	68	49	74	49	52	48	86	64
HDAC4	12	6	12	11	4	9	12	13	14
RASSF1	169	188	168	165	126	155	109	121	132
FGFR3	20	12	7	15	11	14	5	6	2
IFI35	129	136	107	252	206	193	69	91	90
HEATR6	49	41	56	60	43	45	52	57	39
COASY	1109	1076	890	1078	769.999	984	1303	1471	1302.01
PLEKHH3	20	23	34	23	14	30	15	27.794	17
OTUD5	105	56	100	80	56	55	70	92	72.999
TFE3	35	13	17	34	15	19	20	36	31
TBC1D25	30	26	8	20	12	25	14	21	20
ACSL4	69	57	62	56	33	65	52.001	50	67
INPP5A	24	4	3	2	9	11	4	9	6
GPKOW	127	127	125	113	77	117	91	117	103
FTSJ1	685	732.653	622	785.996	552	716.999	642	860	734.999
PRR11	464	429	353	302	257	300	198	181	182.001
REEP1	11	6	9	6	4	7	4	7	0
ATP11A	63.999	58	52	39.999	21	29	22	55	40
POLR1A	75	114.999	87	86.001	57	72.999	114	113	120
LAPTM4A	2324	2300	1681	2335	1607	2146	1714	2203	1753
TTC7A	44	20	17	38	18.001	25	28	54.999	63
IP6K2	848	782.999	701	822.001	600	731	1128	1419	1268
STON1-GTF2A1L	0	0	0	0	0	0	0	0	0
SRBD1	49	46	43	32	21	42	28	40	26
KIF2A	97	109	87.001	81.001	76	79.999	74	95	87.001
RASGRP2	81	98	55	90	56	79	46	57	52
PSME4	37	39	34.999	31	22	30	21	42	55
IFT80	37	23.999	19	14	18	14	12.999	25.001	8
SIRT2	101	109	103	150	130	133	114	181	128
ERLEC1	131.001	150	127.999	124.999	86	128	77	116.999	100
PPP2R5B	0	6	5	12	8	9	13	4	15
PYGM	0	2	0	0	0	0	0	0	3
PAGE1	0	0	0	0	0	0	0	0	0
PITX1	7	8	4	10	8	0	4	6	5
TRPC7	0	0	0	0	0	0	0	0	0
MAST4	0	0	2	0	0	0	0	0	0
ADGRF5	0	0	0	0	0	0	0	0	0
SDK2	0	0	0	0	1	0	0	0	1
ADAM7	0	0	0	0	0	0	0	0	0
NUP133	62	57	47	51	41	51	49	60	56
NUCKS1	627	511	503	446	330	449	302	303	406
DNAJA2	1763	1943	1552	1779	1268	1548	1384	1919	1462
BCL3	14	17	9	15	9	8	13	12	9
KCNAB2	57.001	57	57	86.999	65	84.999	69.999	72	96.001
ABCC9	0	0	0	0	2.435	0	1.143	2.426	0
GAL	276	209	209	293	181	238	240	266	218
CLEC2D	4.129	1.047	4.922	2.032	5.032	2.731	1.035	1	0
FUNDC1	957	887	757	855	550	825	694	885	791
MAOB	53	76	66	69	55	63	125	124	130
RORA	0	0	2	0	0	0	0	0	0
DRD4	3	0	0	0	0	0	0	1	1
TGFBR3	4	12	23	6	3	11	16	14	36
PLA2G10	25	22	30	41	41	36	41	40	38
HES2	62	56.207	46	87	96	82	81.999	111	81
ATP1B3	997	763	386	329	140	229	279	602	649.008
NEDD4	59.277	32.048	34.98	26.477	21.181	11	10	26.039	22.46
PIGB	58	37	45	31	22	30	41	73.001	37
MAPK6	83.001	76	86	70	41	65	66	83	57
GNB5	164.931	213	145	164.374	108.774	128.209	145	123.801	122.279
RAB27A	22	33	42	45	34	45	25	19	14.988
HDHD5	156	130	121	77	76	104	83	112	112
UFD1	3705	3596	3197	4238	3077	3885	3083	3900.05	3561
LRP6	10	8	10	13	9	4	18	8	12
GUCY2C	0	0	0	0	0	0	0	0	0
SCT	0	0	0	0	0	0	0	0	0
PHRF1	26	26	19	14	26	9	21	17	15
ELP1	48	40	37	43.001	21	26	43.001	56.999	51
NUCB2	260.999	302	258.999	435	319.001	410	132.001	217	183
PFN2	2035	2162	1715	2043	1364	1825	2119	2603	2102
PTPN3	51	64	37	62	39	53	49	60	39
SPTB	2	4	1	4	4	1	3	8	1
DAPP1	0	0	0	0	0	1	0	0	0
FGF10	0	0	0	0	0	0	0	0	0
SLC44A1	38	42	19	41	26	29	28	28	20
TMEM260	8	7	9	7	3	5	9	4	6
SMG6	19	13	15	11	13	10	21	16	9
CLTCL1	6	3	4	3	7	3	3	0	11
FGF22	0	1	0	0	0	0	0	0	0
FSTL3	52	49.001	66	55	69	62.999	74	96	124
RNF126	49	22	34	26	25.977	22	28	36	33
MNT	17	11	14	25	1	3	15	6	10
ZXDC	5	14	4	7	4	14	5	7	12
JMJD6	606	703	503	691	468.999	672.999	512	622	560
POLB	707	697	614	762	513	665	869	1038	970
ST6GALNAC1	0	0	0	0	0	0	0	0	0
WIPI1	55	49	44	46	41	64	30.004	55	49
FRMPD1	0	1	0	0	1	0	0	2	0
GBA2	47	57	43	46	26	44	51	50	46
NDST1	22	15	18	33	14	9	24	24	20
ASNS	1416.68	1506.51	1308.32	1402.86	871.597	1144.99	204.82	318.387	244.142
CNGB1	0	0	0	0	0	0	0	0	0
ST6GALNAC2	15.688	11.517	9.113	17.985	23.552	18.921	5.152	8.139	6
CHAT	0	0	0	0	0	0	0	0	0
PABPC1	4573.81	3984.17	3330	3375.94	2345	3088	3516	4075	3981.21
TESK2	6	2	2	1	3	0	0	2	3
CFAP20	1851	1837	1505	1995	1364	1663	991	1223	1006
CSNK2A2	78	74	88	71	63	33	60	69	72.786
PTPN21	5	11	7	1	6	2	3	13	3
EIF2B3	305	296	283.001	306	210	257	326	338	343.999
CAMK2A	0	0	0	0	0	0	0	0	0
TCOF1	420.001	422.001	286.001	313.001	243	288	176.999	196	188
CDC42	4853.54	4818	4065	4709	3469.02	4352	5173	6231	5921.88
OSBPL3	65	56	55	63	60	68	82	145	138
EPHA8	0	0	0	0	0	0	0	0	0
SLC12A3	0	0	0	0	0	0	0	0	0
RAD18	150	151	120	189	128	167	80	82	94
TRPM5	0	0	0	0	0	0	0	0	3
NCK2	18	28.031	15	22	12	12	9	12	15
MAP4K4	81.999	64	92	72	79	70	68	104	109
MGAT4A	9	3	12	2	13	11	6	0	3
RPL31	86630.9	77614.9	69881.9	72070.5	60376.8	59929.6	84554	92998	92030.7
WDR1	1200	1192	970.999	1184	722.999	1001	1164	1485	1402
SNX13	63	73	66	42	44	44	63	79.999	80
MS4A12	0	0	0	0	0	0	0	0	0
ARHGAP10	28	18	18	13	14	11.999	25	34	23
ING3	171	154	159	119	89	139	145	141	123
VASH1	7.31	12	7	17	7	5	3	12	10
LMCD1	15	11	8	16	5	4	7	9	0
SEL1L	30	35	32	35	30	29	23	35	42
TRIP13	177	172	124	149	113	115	64	95	92
ATP6AP1	237	250	164	192.001	83	101	140	255	222.999
TRIB2	13	19	10	10	5	11	19	8	11
DAZAP1	241	162	162.994	212	144	185.999	167	199	215
MBD3	64	51	68	83	31	44	42	72	80
PRLH	0	0	0	0	0	0	0	0	0
HLTF	58	64	53	37	34	19	39	39	62
FAM50A	93	81	53	106	64	63	80	71	100
FAM3A	2	3	2	6	11	9	3	11	13
CPSF1	145	131	108	130	88	99	113	121	97
MYO3B	0	2	0	0	0	0	1	0	0
CYBRD1	130	159	110	160	163	203	111.001	165	150
CDH19	0	0	0	0	0	0	0	0	0
PDCD2	464.999	333.001	289	334.001	214	256	330	469.001	444.001
SLC6A15	0	0	0	0	0	0	0	0	3
RDH11	308	396	270	377	241	306	210	284.724	210.56
PRKACA	286	259.999	232	286.001	206	243	241.999	334.999	286
ADGRL1	68	48	52	60	30	50	42	45	55
SPP2	0	0	0	0	0	0	0	0	0
ZFYVE26	6	11	6	4	4	10	9	9	4
RPS6KA6	0	0	0	0	0	0	0	0	0
EPN2	38	41	42	37	24	46	51	34	49
PTPN18	34	28	25	37	30	8	20	21	21
LIMS2	16	14	5	19	14	7	25	16	10
ASIC4	0	1	0	0	1	3	0	3	0
SPEG	14	29	22	32	16	26	27	34.999	45
LNX1	0	1	1	0	2	0	1	5	3
ALDH3A2	557.999	521.002	423.999	398.999	266	365	514.001	606.001	464
TFRC	249.001	239.001	205	231	156	205	222.001	186.999	253
SREBF1	51.001	44	48	44	42.001	32	28.999	48	56.033
TRPC5	0	0	0	0	0	0	0	0	0
AFF4	28	15	21	24	21	18	28	36	25
UBE2D1	65	44	32	26	7	20	18	42	57
PALS1	21	40	20.001	42.001	15	28	28	49	34
RHOBTB1	0	0	0	0	1	5	0	4	0
SMC1A	86	91	109	102	80	76	47	49	60
HSD17B10	1654	1653	1476	1636	1199	1412	1872	2226	2097
HMMR	382	365	356	202.999	159	196	88	95	64
CHFR	0	0	0	1	0	0	0	0	0
TRHDE	2	0	3	4	1	1	1	1	3
P4HA2	203.822	188.485	142	337.959	201	268	176	246.999	197.131
FCGR2B	0	0	0	0	0	1	0	0	0
NFATC3	27	38	28	20	12	28	28.999	22	17
TRNT1	273.859	318.203	249.698	233.533	162.756	240.046	308.811	390.044	300.329
ACADVL	183.999	120.002	112.999	148.999	101	113	133	174.001	141
STK10	39	23	20	39	19	24	31	54	36
FBXW11	54	31	24	26	28	18	31	26	40
ACAP1	82	66	60.999	76	95	72	91	109	99.999
CRMP1	0	0	0	1	0	0	0	0	0
EVC	0	0	0	1	0	0	0	0	0
DERL2	1202	1216	1024	1294	901	1204	933	1270.02	1041
NDE1	108	110.854	117	71	66.999	67	101.139	80.001	140.999
TMEM38A	23	17	22	15	21	10	11	20	17
AP1M1	100.011	140.454	127.01	144	83	68.269	103.014	152.007	138.019
XRCC1	236	236.084	188	234	183	188	112.999	161	115
SCARB1	112.001	116	118	115.001	83	68	94	142	120
CYP2W1	0	0	0	0	0	0	0	0	0
PANX2	3	0	0	4	6	1	0	3	0
SELENOO	7	8	6	3	6	8	9	7	8
TP63	0	0	0	0	0	0	0	0	0
ALPK1	33	9.069	35	23.314	12.996	25	25.882	17	15
LLGL2	62	60	76	48	28	46	63.001	64	90.001
PDE8A	26	22.108	37	17	13	19	8	11	25
CLCN4	5	5	6	13	8	1	9	10	6
NLE1	417.969	452.99	359.003	364.987	270	380	322	423	362
SDHA	585.919	597.548	508.159	574.13	466.752	567.245	440.444	515.987	499.784
SMARCE1	1535.37	1452.48	1364.07	1245.43	947.128	1250.38	1078.46	1263.16	1041.45
FNDC8	0	0	0	0	0	0	0	0	0
GSDMB	3	1	0	5	5	2	7	2	8
KDM5A	15	10	20	13	11	13	6	2	6
ADAM11	16	10	11	9	15	11	3	4	7
PPP2R3A	1	6	1	4	5	6	11	9	17
FERMT2	39	26	25	41	11	34	24	16	30
ABCB11	0	0	0	0	0	0	0	0	0
DHRS9	1	0	0	0	0	0	5	6	0
CD5L	0	0	0	0	0	0	0	0	0
PTGS2	3	1	0	3	0	0	0	0	2
IGF2BP2	202	188	177	167	142	131	199	200	183
MAP3K13	406	311	284.001	369	280	259	494	570	526
ST6GAL1	23	16	6	16	11	7	6	5	12
TBX21	0	0	0	1	0	0	0	0	0
VDAC1P1	0	0	0	0	0	0	0	0	0
FRY	1	0	0	0	3	0	0	0	2
PICALM	62	56.993	71	79	33	63.999	75	83	117
GLI2	19	19	8	13	11	14	12	25	19
CLASP1	23	29	16	16	24	15	17	18.999	32
MRPS34	976	797	561.898	732	505	628	648.999	1005	1056
NOTCH3	15	7	7	18	6	7	22	17	19
CLNS1A	2286	2382	1994	2150	1539.84	2062	1803	2397	1958
PPP2R2C	22	12	18	25	18	22	16	12	22
TEAD2	42	38	43	24	22	41	42	34	45
CDHR2	0	0	0	3	0	0	0	0	0
SNCB	1	0	0	0	2	0	0	0	0
TSG101	1125	1198	997	1080	705	978	996	1345	1085
NCBP3	60	62	45	51	41	42	39	33	67
CA12	2	2	3	4	3	7	4	5	5
MGLL	9	9.812	13	33	16.413	23	42	38	22
NTN4	0	0	0	0	0	0	0	6	1
BCS1L	489	495	457	498	392.001	503	564	627	574.001
NUAK1	7	3	10	8	5	5	7	14	9
DPP8	27	29.001	23	38	12	34	34.999	32	37.999
SLC24A1	16	16.001	5	24	9	8	15	3	18
ZNF532	9	2	12	6	0	3	1	2	11
SCARF1	0	0	0	2	1	1	4	0	4
LMAN1	146	91	93	99	70	93	74	76	89
HACD3	464.028	406	294.992	440	301	368	201.965	239.914	175
IPCEF1	2	0	0	0	0	0	0	0	0
ZZEF1	4	3	3	7	1	4	11.022	7	7.029
NOX3	0	3	0	0	0	0	0	0	3
ENO1	29007	28128.2	24776	24353	18952	23386	27939	34438.3	30588.9
SLC12A1	0	0	0	0	0	0	0	0	0
MYDGF	1863	1801.43	1091	1304	381	692	892	1701	1800
ANO8	20	5	12	8	17	4	15	20	20
TUBE1	553	549	427	409.999	345	386	301	356	267
ARHGEF10L	7	5	4	0	6	8	6	1	11
WSCD2	0	0	0	0	0	0	0	0	0
TACR2	1	0	1	0	0	0	0	0	0
ACTR6	388	409	381.001	377	257	305	351	393	348
TIPIN	959	911.027	870.999	810	644.727	799.005	569	600.001	530.993
SRI	2767	308	266	297	202	228	351	337	308
EIF4G3	27.999	34	22.001	15	11	26	29	34	30
NUP37	1560	1594	1273	1267	877	1177	812	1091	950
SEMA3A	0	2	1	1	1	3	4	6	3
GTSE1	98	86	66	70	72	73	21	33	29
SEMA3C	21	25	13	11	16	22	21	25	29
TTC38	50	68	53	56	42	71	60	71	55
GRAMD4	0	9	2	0	4	7	2	3	4
CELSR1	13	7	14	13	11	3	11	4	14
WNT8B	0	0	0	0	0	0	0	0	0
SLC25A40	78.497	88	65	44	43	61	37	42	41
TIMM21	1221	1240	998	1100	773	1097	1192	1415	1128
ADD2	0	0	0	0	0	0	0	6	0
FGF4	0	0	0	0	0	0	0	0	0
RASAL2	11	6.952	7	11.647	6.261	11.911	25	8	10
VPS9D1	8	7	3	6	1	1	1	9	10
ZNF37A	77.114	41.884	51.788	53.087	34	27.92	45.989	66	67.668
MARK3	45.999	45	43.999	59.993	32	31	67	66	53
SLC25A3	8950	9498	7866	8093.96	5603	6964	7498	9829	8096
FNDC3B	248.004	202.999	181.001	141	108	94	183	215	203
FOSL2	31	22	27	38	36	42	53	42	54
CACNG5	2	0	2	3	0	0	1	0	0
CACNG4	0	0	0	0	0	0	0	0	0
FRYL	11	18	12	3	11	11	12	10	16
TMEM131	57	38	43	66	30	47	61	93	75
FSCN1	88	77	47	70	62	41	73	72	67
ACTB	32714	32340	27500	28760	20095	26153	31152.4	40323	35598.9
MOCOS	52	23	28	29	14	16	4	15	25
PLD1	10	11	11	7	9	10	14	27	12
ATP12A	1	0	1	1	1	6	1	2	2
WDR62	15	9	13	15	8	7	3	1	2
DLG1	92	61	71.999	49	35	27	45	50.001	61
RAB7A	1511	1634	1266	1292.01	864.962	1154	1199	1451	1341
BCAP29	325.508	362.582	248.473	411.411	244.205	367.197	264.992	322.382	286.48
SEC31B	7	1	1	0	0	1	2	3	5.941
SART3	129	132	132	130	78	90	101	109	112
ARHGAP15	0	0	0	0	0	0	0	0	0
TUBA3D	0	0	0	0	0	0	0	0	0
EXOSC7	2513	2321	2020	2070	1364	1833	2027	2554	2195
KIFAP3	36	61	39	39	31	47	47	80	44
MKRN2	226.001	245	152	198	115	155.999	143.999	194	169
MCM6	296	331	246	185	130	170	112	156	103
REXO2	1558	1655	1271	1476	1025	1236	1671	2080	1913.99
RBM7	462	477	392	405	251	389	437	494	445
BAZ2A	110.999	112	62	73	87	94	86	84	102
PTPN23	135.999	128	81	133	73	76	87.003	95	83
UNG	415	418	364	349	208	282	134	195	145
FMO4	14	17	19	18	10	25	8	4	8
KLHL20	40	30	41	40	32	30	28	34	45
RGS11	0	0	0	0	0	0	0	0	0
SLC46A1	9	13	11	12	12	24	14	13	13
PLXNA2	0	0	0	0	0	0	0	0	0
SPAG5	130.565	126	119	121	72	108	55	61	55.999
ANKRD13A	5	20	14	20	21	23	17	18	18
TPD52	614	686	572.996	502	402	560.001	505	677	522.959
ACACB	0	4	3	12	3	3	4	1	0
TRAF4	104	66	97	140	104	104	152	126	131
PAG1	0	0	0	2	5	0	0	0	0
GPATCH1	49	51	28	51	36	45	36	32	49
NT5C2	224	177	193	178.001	139	158	191	202.999	245
MCAM	43	43	45	101	91	100	54	56	54
GPC4	14	23	8	10	2	7	2	21	14
MBNL3	9	15	12	6	5	5	7	7	6
CAMSAP3	19	10	9	15	10	2	0	5	7
RAP1GAP	21	30	24	11	22	23	12	14	16
XAB2	128	122	109	122	71	63	117	107	105
STXBP2	259.961	254	236	303	195.999	253	318	292	254.001
MAP2K7	15	19	20	16	18	21	34	21	29
NMRK2	0	0	0	0	0	0	0	0	0
DGKD	45	23	22	37	36	27	41	33	48
CTTNBP2	1	2	0	3	1	2	2	4	6
ACTL6B	0	0	0	0	0	0	0	0	0
RARB	0	0	0	0	0	1	0	3	0
TOP2B	92	96	91.001	55.999	27.999	70	80.001	92.001	78
TM9SF3	50	85	64	40	33	64	48	40	65
NFKB2	16	23	34	31	44	35	30	27	44
UBE2T	5779	5873	5046	6070	4143	5311	1783	2022	1927
DNAJC10	224.69	219.001	147.92	210.001	167.998	183.534	169.146	197.999	182
GTF3C1	55	69.001	58	43	36	43	38	44	60.986
IL4R	26	14	16	43	25	32	14	19	36
USP33	56.001	62	66	50	37	49	39	68	56
CAPN6	0	0	0	0	0	0	0	0	0
SNRPA	468	562	427	337	296	299	472	526	524
SPAG6	0	0	0	0	0	0	0	0	0
EXOSC5	1700	1510	1364	1426	1200	1287	1648	1796	1686
DYNC1I2	289	247	187	235	167	170.999	161.999	214	199.001
LRCH4	27.183	21	8.426	17.715	7.193	13.285	14.74	34	29.751
FAM76B	29	39	34	44	31	33	26	21	46
SIRT6	74	67	56	74	46	84	85.001	108	60
TYR	0	0	0	0	0	0	0	0	0
POLD3	53	81.482	43	64.001	49	54	9	14	25
ACTN2	1	5	1	0	0	2	0	1	1
CAPZB	1446	1416	1217	1300	1018	1257	1368	1632	1458
GPR137B	10	12	3	14	8	14	10	4	6
NAALAD2	0	0	0	0	0	0	0	0	0
JADE1	25	26	30	18.999	15	17	9	15	21
SLC25A43	16	24	17	24	12	15	12	11	26
UBE2A	1531	1693	1426	1939	1447	1917	1313	1405	1412
FKBP6	4	0	0	0	5	0	0	0	0
SMC1B	1	3	1	2	0	2	0	0	0
FBLN1	16	13	19	21	21	22	5	23	19
ITGA8	0	0	0	0	0	0	0	0	0
CST7	0	0	0	0	0	0	0	0	2
PIAS2	10	20	24	9	14	22	41	22	21
AMPH	0	0	0	0	0	0	0	0	0
ARAF	269	288	203	223	249	249	215	279	269
MCCC1	43	40	32	37	23	30	46	50	46
LAMP3	2	2	8	24	10	10	3	8	4
FAP	0	0	0	0	0	0	0	0	0
NEBL	16	2	9	15	7	15	22	7	15
ACER3	68	59	61.001	87.217	71	75.999	62	44.002	54.771
UBE2K	1011.95	934	752	987.043	750.204	861	851.321	918.001	972.049
PIK3C3	71.328	80	62	83	47	46	79	98.905	62
TIGAR	584.99	596	538	758	538.976	673.942	1289	1605.92	1257
TULP3	114	124	76	110	72	111	78	130	99
SYNJ2	33	53	66	107	86	82	119	141	142
ADCY2	0	0	0	0	0	0	0	0	0
PPP2R5C	714.999	654.999	581.999	608.001	411.999	508	513.001	687	590
RBFOX1	2.353	2	1	0	1	1.027	4.016	1.015	1
HOXA9	327	315	256	244	152	192	272	334	303.164
EDN1	16	20	16	43	26	25	34	52	38
MLLT10	59	83	54	58.999	41	40	61	54	54.001
ZCWPW1	12	3	21	2	3	5	6	9	6
FGF20	0	0	0	0	0	0	0	0	0
P2RY10	0	0	0	0	0	0	0	0	0
ITM2A	0	0	0	0	0	0	0	0	0
NRDC	446	407	362.001	415	343.342	354	375	474.001	377.744
VDAC3	3965	4058	3468	4204	2960	3877	3313	4196	3548
TNRC6C	10	1	10	7	17	23	18	6	13
CBFA2T2	8	7	5	2	2	1	2	1	1
BRINP1	2	0	0	0	0	0	0	0	0
ITCH	83	60.518	40.106	63.946	35.909	62.284	52.49	86.82	59.932
PKD2L2	0	1	0	0	0	0	0	1	6
TP53INP2	1	7	7	4	8	3	5	1	5
SDF4	317	362	330	320	225	222	335	406	304
BPIFB2	0	0	0	0	0	0	0	0	0
TOLLIP	103	88	55	94	50	48	66	93	116
UBE2D4	62.001	48	25	40.001	16	30	31	56	57.999
CLUL1	2	1	1	0	3	3	0	3	5
CDH17	0	0	0	0	0	0	0	0	0
THOC1	160	176	108	96	65.001	82	84	130	62
FKBP7	133	118	79	122	93	102	128	167	155
OSBPL6	13	8	10	13	6	8	5	6	7
SLC1A3	35	40	39	43	26.001	40	83.999	36.001	57.001
XRCC5	2561	2470	2154	2123.5	1393	1902.96	1724	2390	2057
LXN	0	0	0	0	0	0	0	0	0
SP140	0	2	0	2	1	6	1	4	3
MKNK1	301.001	245.999	224	347.001	244.999	331	286	307.998	355
REXO1	13	11	3	5	3	5	4	5	3
RAPGEF3	0	0	0	0	1	1	0	2	2
CEACAM1	0	0	4	7	4	6	11	10	17
CIC	52	12	22	28	11	12	28	19	32
PAFAH1B3	2831	2638	2390	2547	2018	2267	2195	2648	2597
OPHN1	16.703	8	8	6.542	12.565	15	18.833	17.073	0
AFM	0	0	0	0	0	0	0	0	0
KIF22	1856	1729	1416	1636	1321	1408	698	812.001	716
CARMIL1	29	36	25	30	27	21	19	31	38
PGM1	99	133	147	126	90	127	104	127	105
DDX1	810	867.001	698.999	693	393.999	609.001	653	904.999	700.001
DNM2	40	34	27	32.001	28.976	28	35.999	39	38
RIMS1	0	0	0	0	0	0	0	0	0
MOXD1	8	2	7	2	0	2	12	2	1
STX7	336.302	340	254	257	193	242	318	355	315
RABL2B	103.441	79.486	83.869	95.732	75.355	79.705	96	117.688	85.017
KEAP1	263.975	285	223	232	181.363	200	187	218	216
DDX43	0	0	0	0	0	0	0	0	0
PTPRH	12	3	7	20	10	12	12	7	6
DCT	0	1	0	0	0	0	0	0	0
SLC35C2	269	305	241.999	215.999	196	222	164	263.001	234.999
CRYBG3	12	8	7	2	2	4	4	3	3
EPHA6	0	0	0	0	0	0	0	0	0
SCTR	0	0	0	0	0	0	0	0	0
RFX3	12	2	12	3	8	0	7	6	2
RIF1	25	33	47	15	23	27	22	10	16
RAB21	65	63	54	64	57	54	84	57	80
SLC4A4	0	0	0	0	3	0	0	0	0
RDH8	0	0	0	0	0	0	0	0	0
SESN1	10	4	11	11	4	28	15	16	20
MID2	0	2	4	12	4	1	2	5	5
DNAAF6	2	0	6	0	1	1	0	0	0
COL5A3	0	0	0	1	0	0	0	0	0
SRCAP	11	3.389	6.916	14.207	4	7.665	5.099	4.415	6.092
PUM3	405	500	318	343	216	305	318	448	350
CPB2	0	0	1.397	1.026	0	0	0	0	3.382
CHRNA3	0	0	0	0	0	0	0	2	0
PSEN1	109.999	87.001	83.001	102	91.999	118.001	82	90	97.999
CPOX	349	372	323	225	180	216	356	428	469
CLDND1	2119	2146	1702	1576	1178	1638	1595	2001	1657.91
MOK	23	37	17	44	26	38.001	20	29	30.999
HSP90AA1	7812.56	7701.28	6330.89	6804.68	4889	6397	4981.36	6514	5386.42
RBL1	22	26.029	20	23	14	14	17	8	8
DLGAP4	129	152	95	149	136	137	153	155	139
IGSF9B	15	11	11	6	8	10	10	5	4
CFHR2	0	0	0	0	0	0	0	0	0
NDC80	472	495	360	323	206	289	100	129	120
AP4E1	8.236	9	7	2	13	8	8	3	5
RSBN1	23	9	8	13	5	8	12	6	15
MAGI3	0	9	7	11	3	1	1	9	6
CXCL2	3	2	8	1	2	0	10	2	4
AFP	0	0	0	0	0	0	0	0	1
COL4A4	1	2	1	2	2	0	4	2	0
TCF7	67	60	69	83	42	64	48	54	45
OSTM1	27.999	6.999	14	5	7	9	2	18	14.001
CDH7	0	0	2	0	0	0	0	0	0
IMPG2	0	1	0	0	0	0	0	0	1
PCNP	2604.01	2393	1958	2373	1638	2059	2787.47	3386.91	3055.07
EXD2	66	49	46	50	34.001	38	67	64	52
ARG2	70	74	51	156	128	151	86	91	63
PKP1	0	0	0	1	0	0	3	0	0
UBA5	84	72	61	47	41	52	46	66	55
CDC14B	10	12	13	5	7	1	0	9	19
ZNF510	0	0	3	2	3	2	0	0	0
LRP2	0	0	0	0	0	0	0	0	0
JMJD4	73	79	69	68	38	81	64	78	92
DUSP12	899.916	937	707	722	513	704	799	991	881
AACS	48	30	16	37	18.678	51	32	32	33
DELE1	214	187	174	186	124	125	176	233	224
SLC13A1	0	0	0	0	0	0	0	0	0
CADPS2	9	0	6	5	4	1	6	3	2
PCDHB4	0	0	0	0	0	0	0	0	0
PCDHA6	0	0	0	0	0	0	0	0	0
PCDHGA2	0	0	3	0	0	0	0	4.371	0
IFT25	4215	3897	3653	4165	3779	4520	3269	3480	3665
PHLPP1	14	12	7	6	2	5	2	5	8
ATP8B1	4	2	4	2	0	8	4	1	0
IL12RB2	0	0	0	0	0	0	1	0	0
SMARCD3	78	67.001	44	51	54	58.999	66	74.001	69.999
WDR70	225	255.001	209	204.001	160.984	162.965	194	285.001	266
FYB1	0	0	0	0	0	0	0	0	0
MPP4	1	1	4	12	6	12	4	4	5
STRADB	14	5	5	10	1	2	1	9	7
BZW1	2178	1994	1603	1842.32	1247	1637	1441	1839	1499
PGR	0	0	0	0	0	0	0	0	0
C1QTNF3	0	0	0	5	0	0	1	7	0
ME2	77	97	95	77	48	77	58	69	59
C5orf22	82	80	57	68	58	57	50	85	63
CCNT2	41	43	20	24	17	37	29	28	39
FAM135A	13	11	19	8	2	11	13	21	26
COL19A1	0	0	0	0	0	0	0	0	0
EPB41L3	0	0	0	0	0	0	0	0	0
COBLL1	5	4	5	11	1	5	2	6	8
DLG3	92	63	59	83	56	61	53	67	56
KCNK2	0	0	0	0	0	0	0	0	0
SERTAD4	0	0	0	0	0	0	0	0	0
TRAF5	9	23	15	10	4	20	10	15	9
MRPL22	4613	4213	3825	4032	3068.91	4080	4445	5037	4844
GEMIN5	57	62	54	32	34	50	38	77	73
OPRK1	0	0	0	0	0	0	0	0	0
NFE2L1	314	267.982	199	273	250	252	178	215.049	202
SEMA5B	0	0	0	0	0	0	0	0	2
GSK3B	42	28	25	45	22	23	35	48	71
ITGB5	150	114	133	104	99	117	107	94	93
ERC1	28	14	15	15	6	6	16	11	13
XPO1	166.999	193.999	179	124	96.001	93.999	112.002	126.999	150.587
RNF13	197	200	140	112	79	94	136	184	156
DOP1A	5	1	2	3	0	3	8	2	3
LYRM2	540	493	424.001	458.999	352.001	345.999	418	539	589
BCKDHB	13	24	12	12	11	17	12	25	21
KAT6A	16	26	21	17	26	26	20	22.999	24
TUT7	28	36	17	13	23	36	28.001	31	38
ULK2	6	3	6	8	4	5	4	4	7
GRHL2	5	8	5	6	7	7	3	7	5
TNPO1	191	205	186	180	129	199.001	162.999	178	180
PLOD1	611	640	466	597	441	466	433	623.001	463.599
P2RX5	21.999	7	12.745	18	11.998	10	13	16	14
ITGAE	2843	2665	2471	2345	1864	2342	1958	2094	2207
DIS3	79	88	64	59	34	47	62	72	72
PIBF1	138	124	108	81	49	75	116	149	103
TDRD3	27	26	56	24	10	16	19	18	29
_ ENSG00000083622.8	0	0	0	0	0	0	0	0	0
NUFIP1	284	268	199	177	144	224	199	272	227
PDS5B	18	11	22	4	8	12	10	5	12
OXCT1	242	241	200	237	138	202	135	186.109	137
RRAGB	100	74	69	50	25	56	90	109	90
EPYC	0	0	0	0	0	0	0	0	0
CYLD	11	23	9	16	9	19	26	24	11
SLC27A5	826	686.997	629.135	666	506	629	1177	1166	1259
ZNF324	29	20.111	13	25	12	22	22	10	23.869
ZNF671	0	0	0	0	0	0	0	0	0
ZNF416	8	2	1	4	4	6	1	3	5
ZNF586	38	12	6	23	10	22	16	40	38
ZNF446	16	5.892	18	0	1	2	1	9	8.131
RPS5	62563	56747	52915	59606	48162	55946	58630	66229	66540
FAT1	405	311	324	186	150	177	294	371	299.203
YTHDC1	59	53	53	54	22	48	44	62	80.998
CHMP2B	508	636	509.999	568.001	361	498	530	722	580
SMAP2	25	19	22	35	35	23	21	52	34
PPIE	2358.96	2524.96	2252	2218	1621.98	2138	1961	2400	2117
ZMPSTE24	375	418	285	347	223	346	359	444	373
STARD7	312.999	271.98	266	228	173	231	241	247	234
NOA1	69	50	53	63	40	53	58	92	72
REST	17	22	13	10	4	16	4	6	18
HAL	0	0	0	0	0	3	0	0	2
SSH1	46	56	45	45	38	44	36	44	42
GSTP1	49665	46537	42011	53055	42750.8	49893	48065.6	54298	51928
APLP2	336	345	292	333.001	180.999	244	296	351	324
FAM234B	21	32	23	17	8	16	24	25	16
SLCO1A2	0	0	0	0	0	0	0	0	2.894
WBP11	447	516.69	391	426	321	420	240	347	312
EIF3I	6969	7017	6183	7023.25	5135	6619	6601	8547	7448
NKAIN1	0	15	6	5	5	9	9	8	6
COL16A1	1	1	1	2	1	4	2	3	4
TXLNA	54	33	37.001	34	34	26	33	44	57
APOB	0	0	0	0	0	1	0	0	0
NCOA1	15	7	7	4	16	7	14	6	16
AGBL5	74	97.999	53.001	81.001	76.999	75	73.001	83.999	82
EFR3B	1	0	0	1	1	4	0	1	1
KIF3C	3	7	5	11	16	7.217	6	5	7
RAB10	302	325	256	294	216	253	313	386	366
GCKR	0	0	0	0	0	0	0	0	0
HADHA	456	534	427	511.001	314	420	477.999	560	506
MAPRE3	6	9	1	8	6	17	25	9	12
CAD	115	93	85	96	81	72	96	109.141	122
BCORL1	50	53	40	28	19	39	33	45	41
ATRX	31	36	20	16	21	15	19	23	42
AK6	2085	2172.64	1721	1755	1347	1615.11	1998.55	2176.56	2122.66
FCN1	0	0	0	0	0	0	0	2	0
MYNN	122.999	139	118	118	89	114	94	142	94
MECOM	0	2	2	0	3	0	3	1	0
SCAMP1	89	86	76	52	36	61	87	113	106.999
PREP	54	47	53	41	34	35	30	37	54
HACE1	6	8	7	4	3	4	3	7	2
SEH1L	649	671	555	595	416	462	536	682.999	507
WDR47	6	6	4	8	7	9	4	5	3
WDFY1	39.973	42	56.955	36	37	54.966	57.949	74.503	65
OVGP1	0	0	6	6	0	7	1	4	0
SLC25A24	34	45	30	34	27	41	48	28	30
MAP3K4	16	13	12	24	13	12	12	10	15
PILRA	0	0	0	0	0	0	0	0	0
IGSF9	3	9	1	5	4	1	1	2	6
ABCB1	4	1	1	4	2	5	5	0	2
AKR1B1	1132	1106	963	1497	978	1327	1021.65	1227	1149
CPNE3	202	198	152.083	149	145	197.999	181	210	187
RRN3	126.79	132.451	138.298	129.921	109.993	122.435	140.405	146.877	126.507
CTTN	475.999	444.999	462.001	426.001	353	374	617	646	683
WNT11	2	0	0	1	3	2	0	0	0
MTIF2	270	348	263	242	140	236	283	335	319
DDHD2	15	24	12	6	9	7	5	13	10
TTC39A	22	19	19	29	16	42	9	19	23
ORC1	130	153	110	155	78	105	19	35	12
MGST2	525	557	522	653	509	668	604	629	705
CHERP	148.014	117.014	114	145.006	93	98	101	134.403	99
ATG16L1	68	90	68	105	70.001	77	100	113	87
POMGNT1	87.999	100.999	72.999	95.999	56	55.001	90	137.998	89
RAD54L	117	82	103	106.999	82.001	112	19	30	20
MAST2	47	37	35	31	26	24	31	35	28
DNAJA1	12900	12483	10354	12195	10195	11558	9246	11588	9813
CHMP5	2895	2839	2366	2961	2234	2858	2758	3527	2754
NFX1	103	91.996	69.998	72.123	80.999	94	67.986	83	74
DIMT1	588.001	632	548.999	620.001	327.999	530	477.999	592	498
IPO11	76	92	66	47	44	51	35	65	62
FOLH1	0	0	0	0	0	0	1	0	0
EIF2AK1	215	184	184	166	156	145	138	149	157
NME8	0	0	0	0	0	0	0	0	0
EPDR1	26	17	17	14	20	25	12	24	19
SNX10	162	149.001	133	133	92	149.999	85.001	110	108
SEPHS1	418	414	372	418	311	384	247	304	255
MRPL28	285	354	266	296	169	177	404	455	358
HBQ1	0	0	0	0	0	0	0	0	0
ITPKC	16	12	19	9	15	27	7	21	15
CEACAM6	0	0	0	0	0	0	0	0	0
FAT2	1	0	0	0	0	0	0	0	0
RBM22	525	664	464	636	381	484	416	492	465
TMED2	1688	1746	1368	1616	1093	1527	1168	1518	1271
ERO1B	9	4	3	7	4	8	8	11	5
HSD17B2	0	0	0	2	0	0	0	2	0
TXLNG	72	80	61	59	47	50	58	66	74
PPEF1	0	0	0	0	0	0	0	0	0
LAT2	36	19	37	61.001	53	41	42	71	47
ZW10	142	155	123	116.001	78	115	84	87	72
ALG9	76	64	52	60	48	45	33.17	65.084	49
MYBPC2	1	2	0	0	4	2	11	10	4
NOX4	0	0	0	0	0	0	0	0	0
ACOX3	44	61	58	83.999	45	69	60	64	58
MTMR2	207	197	193.001	127.002	108	124.999	183	219	207.999
HSD17B14	22	20	20	43	24	32	18	27	15
TRIP6	137.971	142	111.012	125	130	130	263	265.074	231
ACHE	1	7	9	0	2	11	11	9	26
SRRT	727	613	519	514	394	469	408	533	553
BAX	795	808.99	592	954.143	814	926	1168	1393	1424.03
NLK	14	17	11	16	3	17	16	24	15
ADAMTS2	0	7	1	6	4	2	2	3	1
TMPRSS11E	0	0	0	0	0	0	0	0	0
ATXN7L3	46	51	52	47	49	47	51	51	51
PGS1	109	166	94	92	85	75	110	119	102
UIMC1	182.999	170.001	129	145	117	130	143	203.999	157
CETP	0	0	0	0	0	0	0	0	0
MMP2	0	0	0	0	0	0	0	1	0
MT3	0	0	0	0	0	0	0	0	0
LPCAT2	25	9	5	13	23	25	10	8	5
OGFOD1	262	277	187	211	169	233	233	266	246
NOP14	434	455	342	348	216	270	345	373	408.001
ADD1	77	80	75	81.001	56	61	49	82	112
L2HGDH	46.2	38.433	39.415	36	24.494	29.553	51.711	35.484	43.565
RTRAF	6138	6038	5079.99	5559	3943	5014	5442	6637	5862
NID2	0	0	0	0	0	0	0	0	0
GMCL1	23	31	27	15	12	19	14	12	11
SF3B2	1304	1473	1224	1298.94	1013	1344.3	1191	1372	1210.03
KLHL42	27.498	17	20	29	20	22	7	10	9
GNAS	1520	1354	1168	1307	978.998	1275	1081	1382	1309
PTHLH	15	7	13	38	14	19	9	14	19
PHACTR3	0	0	1	2	2	0	0	0	0
ERGIC2	860	889	744	641	491	666	616	693	654
TFAP2C	3	5	0	1	2	9	6	6	3
AURKA	942	944	767.999	596.999	373.001	564	259.998	304	279.999
CASS4	0	0	0	0	4	0	0	0	1
PIR	1160	1165	958	1288	878	1122	629	818	675
AAMDC	241	260.001	239	229	218	275	297.999	313	312
RFX2	18	20	10	18	8	21	8	11	9
METTL2A	1385.52	1381.37	1125.6	1062.51	748.788	964.74	1168.21	1255.98	1172.31
SULT2B1	10	14	9	14	10	18	18	10	11
ALG6	140.835	130	112	139	101	107	75	117	97
CNOT3	98	78	81	70	29	56	44	44	83
GP6	0	0	2	0	0	0	0	0	0
PTPN4	11	12	5	9	1	11	4	12	9
DDX18	579.155	714	586.001	571	422	526	508	640	540.999
KHSRP	217.004	231	191	268	143	175	172	186	223
GNA11	18	22	24	20	13	15	17	18	17
EDEM2	283	285	271	341	285	312	261	431	328
DNMT3B	16	21	12	19	12	8	5	1	6
REM1	0	0	0	0	0	0	0	0	0
TPX2	555	616.884	488	440.005	279	409	225	247	236
PDRG1	956	947	819	869	616	710	740	866	754
EPB41L1	33	17	17	15	19	21	27	31	27
SLC15A1	2	5	4	7	0	4	3	7	5
DOCK9	15.001	29	22	17	14	14	13	16	18
ANKRD10	251	236.999	191	225	131.999	177	316	342	325
TGDS	279	308	260	222	166	220	213	280	251
DOCK3	0	3	6	2	2	0	5	1	4
C3orf18	12	10	10	15	4	15	5	12	11
COQ9	968	923	882	805	607	742.001	824	1048	880
TMEM40	64	80.759	61	245	179	259	158	174	152
KIF9	776.999	672	679.999	701.001	508.001	541.001	727	789.246	803
ARHGAP28	0	0	0	0	0	0	0	0	0
CRLS1	39	47	37	32	28	37	33	47.982	50
DEFB127	0	0	0	0	0	0	0	0	0
PPP1R13B	1	3	0	3	5	5	5	6	3
ATRN	17	13	6	3	9	17	13	20	23
SMOX	47.98	51	38	32	34	25	72	78	62
FKBP1A	3797	3871	3252	3664	2616	3166	4306	5414	4686
NSFL1C	954	997	883.999	1236	910	1105	935.938	1208.99	1118
SLC4A11	30	23	42	48	36	38	29	47	51
DNAAF9	1	5	1	0	7	5	6	8	2
ZNF343	53	40.001	30	40	33.001	44	42.999	56.999	52.001
EBF4	3	0	1	4	4	2	2	1	3
CPXM1	0	0	0	0	0	0	0	0	0
MAVS	257	224	198	246	192	199	255	288	239
LZTS3	8	0	5	12	7	10	0	7	3
XRN2	510.887	513	438	410	330	326	354	434	388
KIZ	41	50.001	27	25.001	11	35	29	33	38.001
DYNLL1	9011	8129	7348	9229	7145	8437	6712	7886	7643
TESC	29	21	25	31	11	14	19	36	28
SNX5	1475	1670	1400	1528	950.999	1315	795.999	1110	938
RPL6	56611.8	55654.8	48100.2	51807.2	37926.8	47744.9	52800.8	63095.9	58159.1
SIRPG	0	0	0	0	0	0	0	0	0
P2RX7	2	1	0	0	1	0	0	0	0
ESF1	190	166	134	141	89	132	118	145	158
RBBP9	88	103	83	112	67	111	66	96	85
ANAPC5	559	538	492.001	532.999	326	469	348.001	464	403
SLC23A2	20	19	18	16	13	16	8	46	37
SLC8B1	36	29	23	25	29	24	35	34	36
DZANK1	7	3	4	1	2	4	5	3	0
CFAP61	13	15	4	8	11	8	8	7	0
LHX5	9	11	6	9	7	11	17	4	11
TASP1	54.999	70	60	46	33	40	47	70.553	63
OAS1	5.048	1	1	2	1	0	0	0	4
GCN1	144	114	135	126	112	89	123	159	135
RPLP0	93284.9	90264	80696	86825	65914	83789	88098	106942	94122
PXN	332.999	411	338	323	251	292	434.998	480.999	522
SIRT4	26	18	18	42	28	31	27	57	37
RPH3A	0	0	0	0	0	0	0	0	1
TRMT6	157	145	140	164.999	96	131	128	173	139
CHGB	0	0	0	2	0	0	0	2	0
PEBP1	6080	6168	5191	5788	4181	5465	5695	7346	6245
TBX5	0	0	0	0	0	0	0	1	0
BRAP	31	19	24	37	21	19	20	20	24
ERP29	4848.5	4692	4021	4400	3393	4327	2689.93	3344	3265
NOS1	0	0	0	2	0	0	1	0	0
IGBP1	733	723	767.006	930	642	805	759	917	791
ZNF302	21	11	15	10	9	11	13	15	15
GRAMD1A	64	82	33	82	85	52	71	83	90
FXYD3	144	163	163.517	315.601	204.702	315.511	253.783	312.893	338.616
HEPH	0	0	0	0	0	0	0	0	0
CDIP1	12	12	13	17	20	26	18	15	25
CMTM1	0	0.999	0	0	0	0	0	0	0
KCNH4	0	0	0	0	0	0	0	0	0
GANAB	652.999	531	507	541	415	477	464.001	502	527
GMIP	22	9	20	22	21	13	18	30	32
BIRC5	4897	4943.07	3984	4039	2846	3586	1521	1822.01	1674
LAG3	0	1	1	0	1	0	5	0	0
MLF2	1408.42	1456	1206	1294	939	1141	1542	1891	1685
OTUB2	38	20	31	56	39	51	54	60	45
ZBTB25	81	71	49	66	26	42	32	52	65
NECAP1	171	163	148	230.024	132	129	185	218	190
ARHGAP4	17.703	16	14	29	14	11	17	28	38
ANKRD24	0	0	0	0	1	0	2	3	4
DHX32	24	13	43	15	22	27	17	16	23
RCOR1	39	20	26	18	14	15	12	16	24
GPATCH2L	81	91	43.295	84	44.999	69	59	63	70
LTBP4	25	40.001	18	41	19.991	14	48	34	34
BLVRB	3273	3078	2866	5225	4385	4926	3828	4449	4253
SLC9A1	13	10	11	13	11	20	8	16	14
SPTLC1	669	676	529.001	577	407	523.999	490.001	562	575
PAPOLA	537.001	535.005	433	363	292	351	395.177	521	488
CCNK	102	77.959	99	119.001	79	92	145	132.101	186.027
PCBP4	105.999	105	79	91	61.999	65	110	141.001	96.001
RGS1	0	0	0	0	0	0	0	0	0
YPEL3	1	5	0	1	4	0	7	0	2
MRPS33	3147.85	2880	2381	3190	2496	2808	3524	3764	3675.92
NDUFB2	9080	8455	7918	10073.4	7772	8733	10650.1	11156	11699
NUDC	1838	1934	1502	1489	1115	1348	1406	1736	1549
MAEA	826	805	686	770.999	445	574	672	856.001	666
ICAM1	3	4	9	9	5	15	10	13	15
STRN4	150	109	109	126	95	77	114	107	116
IRAK3	0	0	0	1	0	0	0	0	0
LYZ	16	3	3	9	5	11	4	10	2
SI	0	0	0	0	0	0	0	0	0
MUL1	139	165	168	162	108	156	133	179	128
TFAP4	182	131.001	86	96	63	58	96	103	125
PDCD7	73	57	72	58	31	43	38	36	50
SPG21	231	183	159	234.001	111.999	158.001	185	301	227
FETUB	0	0	2	1	5	3	7	12	1
DNAJB11	744	746.021	663	730	557	745	494	637	477
P3H2	6	4	1	2	5	4	2	1	8
THPO	0	0	0	0	1	0	0	0	0
CHRD	5	2	0	0	2	7	3	3	6
FLT3LG	21	21	9	21	27	26	13	43	26
RAB11FIP3	7	8	2	0	6	5	4	10	4
GNPTG	124	102	67	82	73	79	76	111	107
ZNF268	47	76	55.983	57	28	75	55	72	60
GOLGA3	104	95	75	112	90.001	72	144	156.999	159
PABPC4	376.999	302.001	311	282.001	231.999	260	226.999	337.001	321
CD209	0	0	0	0	0	0	0	0	0
MCOLN1	36	39	33	24	14	31	11	25	25
USP48	88.001	91	69	48.999	49	56.999	49	71	52.001
EFNB1	16	36	22	63	51	32	73	48	65
PDPR	64.818	52.416	39.662	70.358	41	53	66	64.045	56.968
AARS1	475.999	486.999	430.001	355.998	249	312.001	141	144.002	163.001
GLG1	237	167	144	129	65	119	124.998	181.807	185
KIF4A	109.859	122.975	104.46	94.012	56.446	91.276	49.1	19.942	27.918
TNRC6A	30	23	25	21	14	32	20	23	15
PLEKHG2	10	7	2	12	11	10	3.138	3	8
DLL3	0	0	0	0	0	0	0	0	0
NAT14	180	154	129	159	130	109	121.736	147	132
PITPNM2	2	8	6	4	7	6	9	7	8
EXOC1	36	44	43	36	38	55	57	66	47
RBM27	23.441	34.849	25	32.006	26	28.729	27.743	18.009	26
POU4F3	0	2	3	0	0	0	0	1	0
OSBPL8	25	25	44	17	25	25	24	13	21
DTX2	28.316	12.766	21.315	27.788	14.089	23.144	27.473	26.637	15.204
NLRC4	0	0	0	0	0	0	0	0	0
PUS7	155	167	161	124.999	77	103	96	154	120
LAMB4	0	0	0	0	0	0	0	0	0
NRCAM	0	0	0	0	0	0	0	0	0
LAMB1	28.999	45	27	32	32.001	22	18	18	29
SLC26A4	0	0	0	0	1	0	0	0	0
SLC26A3	0	0	0	0	0	0	0	0	0
DLD	961	971	803.999	785.999	512	799.001	843.224	1080	762.999
WDR7	14	21	7	5	10	15	14	14	17
TXNL1	4406	4341	3802	3837	2871	3606	3911	4694	4135
IL5RA	0	0	0	0	0	0	0	1	0
ABCC6	1	0	0	7	2	0	0	0	0
CMTM6	138	154	120	124	108	139	114	128	146
RAPGEF4	0	0	0	0	0	0	0	0	0
MAP3K20	34	33	32.001	34	18	27	24	29.001	43.001
SMPX	0	0	0	0	0	0	2	0	0
FH	1313	1407	1113	1175	817	1073	745	1071	874
SEL1L3	63	48	39	32	42	36	45	37	37
TF	2.008	7.499	2.279	2.937	0	4.561	4.341	6.586	5.403
CDV3	189	166	163.999	174	59.045	135	151	149	169
MYO15A	0	2	3	1	3	1	5	2	4
ALKBH5	140	179	129	197	130	193.769	153	216	192
APOH	0	0	0	0	5	0	0	0	0
NLRP1	4	3	1	6	4	2	6	1	1
PITPNM3	0	5	0	2	2	0	7	7	16
SPAG7	1105	1125	991.001	1230	922	1042	1001	1311	1213
ORC6	986	1000	840	954	653	839.973	192	254	208
ZFHX4	6	5	6	2	6	3	2	5	1
SLC17A6	0	0	0	0	0	0	0	0	0
CPA1	0	0	0	0	0	0	0	0	0
ESR1	0	0	0	0	0	0	0	0	0
RGS17	34	25	27	30	10	42	32	32	33
ANGPT2	15	7	6	3	5	5	4	8	3
TMEM101	625	631	469	491	372	481	478	632	562
CCDC80	13.801	5.188	6	0	13.456	3	3	3	0
CMA1	0	0	0	0	0	0	0	0	0
PSME1	4143	3976	3618	4373	3396	4104	3623	4299	4179
PPP2R3C	240	250	161	133.999	105.001	148.999	173.001	179	164
HAUS4	307	309	273	278.001	191.001	298	113	123	131.999
JPH4	0	0	0	0	0	0	0	0	0
CEBPE	0	0	0	0	0	0	0	0	0
SLC7A8	10	15	11	31	10	13	7	8	13
OSGEP	275	237	257	253.001	198.001	245	173	182	208
SLC22A17	3	8	1	7	5	11	8	4	4
RNF31	31.79	52.999	39.358	34.245	33.999	13.503	20.105	30.565	39.258
SCFD1	326.001	327.001	296	261.999	215.218	290	407	530.001	422.001
G2E3	121	158	124	98	53	78	54	76	51
HECTD1	74	63	66.999	50	29	51	46	42.999	81.001
HNRNPC	15993	16271	13377	14366	9932	12977	11237.1	14481	12246
RPGRIP1	0	0	0	0	0	0	0	0	0
SUPT16H	457	448	391	400	251.999	403	346	368	353
TOX4	379	276.001	238.001	273	176	234	256	306	315
GEMIN2	873	858	733	768	525	748	445	518	485
TGM1	9	6	5	17	11	10	7	11	16
TINF2	74	103	104	107	76.999	99	94	155	115
DAZL	0	0	0	0	0	0	0	0	0
TBL1Y	0	0	0	0	0	0	0	0	0
SEMA6A	14	15	10	17	21	16	26	35	25
TRPM7	11	9	31	16	12	17	13	8	14
TYRO3	34	19	37	39	21	16	8	10	21
WDR76	265	262	238	237	158	199	65	73	63
SNAP23	333.996	233	189.001	239	194	221	233.999	253	182
TBX15	0	0	0	0	0	0	0	0	0
PHGDH	2424	2372	2005	2117	1598	2026	773	1023	872.999
COL9A3	16	4	8	13	15	9	5	7	6
EZR	9227.15	9140.36	7963.51	5832.05	3918	5002	9701.24	12360.6	11325.5
MYL6	26187	24001	21924	27773	22038.7	26118.4	28477	32304	31585.3
AGO1	30	19	16	26	19	25	22	21	11
TEKT2	0	0	0	0	0	0	0	0	0
CLSPN	147	76	111	94.98	103.268	118	23	37	22
RFFL	51.679	46	28	47	24	27	39	49	40
UNC13D	8	5	6	9	12	3	18	9	9
MFSD11	84	63	68	90	58.001	86	69.999	94	71.999
DPYSL2	62	60	49	41	39	49	35	59	40
TGFB2	2	3	0	0	0	2	9	3	2
GPATCH2	54	36	42	40	27	41	60	48	44
NUP50	148	127	121	96	86	84	106	99	114
CDC45	431	458	403	461	323	450	149	120	104.999
COMT	1167	1145	995	1518	942	1044	1099	1370	1371
ADA2	0	0	0	1	0	0	1	0	0
_ ENSG00000093100.13	0	0	0	0	0	0	0	0	0
ECHDC1	1434.09	1430	1182	1171	867.001	1125	1297	1548	1324
LRRFIP2	53.999	35	53	39	35	34	29	46	39
SEC22C	360	352	272.001	262	228.999	257	271	329	264
XYLB	85	66	69	78.001	56	83	74	66	88.001
HDAC6	69	58.998	38	56	29.999	47	50.999	27.001	41
OR1I1	0	0	0	0	0	0	1	0	0
GABRP	22.242	10.85	9.903	13.574	4.99	0	10.21	2.542	11.155
KRT31	0	0	0	0	0	0	0	0	0
CDC6	846	963	800.001	1061	727	1049	141	219	178
UPRT	40	27	29	30	35	30	50	36	37
CDC23	521	534	431	538	301	497	442	474	386
AAAS	1095	1000	799.999	876	704.999	903.001	571	747	672.999
CBX5	886	836.273	686.768	1110.97	889	983.01	527	590	625.94
FMO2	0	0	0	0	0	0	0	0	0
MAP3K1	4	2	5	1	5	3	3	1	5
DHPS	1246.92	1274.15	1032.21	1157.12	863.311	1085.26	1108.31	1381.04	1144.69
HOOK2	36.18	40	36	42	26	25	36	31	30.821
NXPE1	0	0	0	0	0	0	0	0	0
ARCN1	351	364	295	429	278	355	342.004	404	366
EPB41L4B	9	17	6	18	20	23	11	13	20
TMEM38B	224	255	204	234	165	193	196	254	188
PSMD5	225	214	186.001	205	130	199.001	189	245	213.999
PTGS1	8	9	3	15	9	15	8	7	13
NUP188	157	157	143	136	90	94	115	133	129
CRAT	48.999	39	63	51	24	28	43	62	59.001
SH2D3C	0	1	0	3	2	0	0	4	3
NANS	572	537	472	734	496	723	455	590	520
TBC1D2	23	27	17	36	15	24	37	39	42
PDE6C	0	0	0	0	0	1	0	0	0
CWF19L1	481	469	365.001	389.999	246	294	192	242	249
SEMA4G	15	4	8	13	13	13	7	13	9
BTAF1	21	14	10	13	11	8	4	25	22
IKZF5	65	59	51	59	27	61	69	121	64
BLNK	0	0	0	9.21	1.132	0	0	3.022	0
TLL2	3	0	2	1	3	1	3	3	0
CYP26A1	12	7	5	13	5	6.983	2	8	4
TDRD1	0	0	0	0	0	0	0	0	0
SORBS1	1	9	2	4	1	3	4	2	2
CRTAC1	0	0	0	0	0	0	0	0	0
BAMBI	8	6	7	15	1	8	18	3	11
IL11	8	10	6	12	3	5	10	11	2
MYO3A	0	0	0	0	0	0	0	0	0
NUBP2	142.001	149	135	105	98	114	90	144	151
SMIM24	0	0	0	0	0	0	0	0	0
TREM2	0	0	0	0	3	4	0	0	0
KCNK16	0	0	0	0	0	0	0	0	0
CRISP3	0	0	0	0	0	0	0	0	0
FKBP5	83	76	67	70	59	82	24	34	47
SRPK1	1023	1061	745	827.001	648	798.894	1016	1063	1025
BRPF3	43	35	17	28	29	22	10	18	17
MRPS18A	1802	1852	1674	1997	1523	1932	1951	2409	2101
PGC	0	0	0	0	0	0	0	0	6
TMEM14A	3723	3559	3043	4130	2777	3660	2824	3366	2817
EFHC1	19	18	14.001	1	6	2	13	3	8
NCR2	0	0	0	0	0	0	0	0	0
HSP90AB1	22098	23258.6	18699	17125.1	11725	15253	17143.9	22189	18259
MLN	0	0	0	0	0	0	0	0	0
CDC5L	203	226	166	239	139	198	110	136	129
ITPR3	91	73	71.999	68.996	61	59	67.079	36.998	61
ZNF184	20	36	25	16	20	26	32	26	27
SIRT1	7	9	18	12	9	13	14	11	21
HNRNPH3	1855	1815	1623	1175.02	792	966	1368	1805	1555
IFT74	133.999	128.999	121	83	68	66	79.001	142.001	84.001
JAK2	5	1	1	0	4	4	1	4	7
IL12RB1	0	0	0	0	0	0	0	0	0
CDC7	80	138	119	92	75	96	46	52	58
SYDE2	1	0	0	4	1	2	6	2	1
PCSK5	39	21	15.253	24.429	21.022	19.63	39	30	35
SCD	388	413	358	257	189	244	273	295	276
TMED1	530	557	505	637	435.024	507	363	474	387
ERMP1	22	13	17	11	9.001	10	6	7	3
NRP1	5	11	3	6	9	12	7	12	13
PRTFDC1	0	0	1	3	5	0	4	4	0
PALMD	0	0	0	0	1	0	0	0	2
TSPAN15	34	35	20	27	21	16	23	37	30
MACROH2A2	114	76	84	66.001	56	35	20.001	62	47
WASHC2A	13.278	30.544	31.991	31.637	10.729	24.625	45.67	21.936	32.407
MZF1	10	9	6	3	1	2	9	20	9
OCEL1	63	77	69	68	38	47	48	50	43.001
MYO9B	23	17	17	19	8	4	13	11	6
KCNK6	5	11	3	18	5	9	12	8	11
CATSPERG	3	2	5	16.001	4	3	8	10	11
PSMD8	7509	7053.03	6718	7595	5570	6904	7482	9358	8314.99
FBXL19	16	11	8	2	7.493	2	6	9	5
STX1B	0	0	1	0	2	0	5	2	1
HSD3B7	30	26	25	47	7	26	15	39	28
BCL7C	152	104	85	88.3	109	106	104	117	121
MAGEB2	3039	3007	2522	2528	1773	2512	2622	3288	2763
EFNA2	1	1	2	0	1	1	1	1	0
CIRBP	976.999	970	813.999	640	430.999	535.001	664.001	831.999	686.279
ATP5F1D	356.781	294.998	269.999	216.999	211.999	172	332.001	288	365
CBARP	2	1	1	3	6	1	1	4	10
PCDH11Y	0	0	0	0	0	0	0	0	0
AMELY	0	0	0	0	0	0	0	0	0
IGFALS	0	0	0	0	0	0	0	0	0
MARCHF2	38	19	34	31	34	29	63	37	46
NDUFB7	1642	1815	1500	1388	1120	1159	1794	2118	1984
TECR	5641	5512	4862	5733	4438.01	5833	3704	4338.79	4036.09
TIMM13	5604	5466	5113	4069	3004	3063	5536	6091	5697
CDC34	20	18	20	41	42	22	26	30	20
MTAP	1647.98	1627	1283	1384	879.998	1240	1058.97	1308	1025
MISP	180	214	160	247	197	215	135	191	182
CEP170B	13	18	4	23	23	24	9	17	14
POLR2E	3161	3584	3258	2607.22	1639	1841	2704	3812	2857.82
POLRMT	104.94	86.999	80.001	89	63	76.868	78	102	92
HCN2	0	2	0	1	1	0	2	0	0
CDHR5	0	0	0	1	0	0	0	0	0
IZUMO4	4	0	8	3	4	5	1	1	11
RASSF7	44	42	37	76	45	53	39	37	40
PALM	9	7	7	11	10	5	13	1	7
MADCAM1	0	0	0	0	0	0	0	0	0
IGF2-AS	0	0	0	0	0	0	0	0	0
MKNK2	77	60	64	83	76	94	144	122	140
ARVCF	12	9	9	11	8	19	15	16	29
ZDHHC8	11	7	20	9	6	9	4	10	4
KLHL22	25	25	26	48	33	34	17	20	26
MED15	130	97	95	97	83	107	109.001	100	103
SERPIND1	0	0	0	0	0	0	0	0	0
SNAP29	424	377	349	519	361	372	354	398	362
CRKL	53	56	32	37	24	31	33	44	42
LZTR1	31	36	19	30	27	24.001	34	48	37
MMP11	5	7	6	2	0	6	2	5	0
CECR2	7	4	5	3	2	2.001	0	2	5
SMARCB1	273	247	177	218.999	123.986	159	152	308	261
P2RX6	0	0	0	0	0	0	0	0	0
DERL3	0	0	0	0	0	0	0	0	0
SLC7A4	0	0	0	0	0	0	0	0	0
BCL2L13	263	248	224	216.998	189	268.001	170.999	293	209.999
DDTL	16.02	6.005	4.001	17.007	5.001	11.017	10.028	9.064	22.094
OSM	0	0	0	0	0	0	0	0	0
CABIN1	20	13	13	14	10	12	21	25	13
TBC1D10A	16	16	19	17	13	9	13	33	31
SUSD2	405	310	299	307	250	229	576	593	573
SF3A1	326	352	303	285	235	259	284	260	223
GGT5	3	2	0	0	4	0	0	2	0
RNF215	16	6	21	11	13	12	15	28	19
SEC14L2	132	202	126	198.001	136	185	162.001	214.001	195.999
SEC14L3	0	0	0	0	0	0	0	0	0
SPECC1L	70.604	37.978	49.833	64.987	46.836	26	38.737	43	54.505
PPIL2	123.002	102.999	107	97	66.001	71	111	106	66
UPB1	2	0	0	3	5	0	0	4	0
YPEL1	1	1	0	1	6	0	0	0	0
SNRPD3	11132.9	10397.1	9402.89	11640.4	8730.87	10010.9	8801.07	10048.9	9437.72
PES1	2158	2018	1889	1824	1445	1738	1972	2621	2382
MAPK1	68	84	88.839	63	42	69	51	62	78
GGT1	28.882	12.626	15.787	42.531	26.656	53.04	55.048	38.141	48.006
PRODH	7	0	5	4	3	10.001	3	0	1
PPM1F	63	69	41	56	48	40	62	72	64
SLC35E4	22	3	7	6	12	13	12	5	17
TOP3B	9	17	13	6	7	17	8	13	9
CRYBB3	0	0	0	2	0	0	4	2	1
CYTH4	2	0	2	4	2	3	8	9	4
ESS2	74	68	63	111	62	97.999	53	78	67
MFNG	5	5	5	13	6	7	8	4	2
CARD10	17	10	10	11	18	22	22	21	27
SLC25A1	68	64	48.001	62	52	44.001	35	49	45
GRK3	29	6	5	16	15	11	9	8	13
PLA2G3	0	0	0	0	0	0	0	0	0
LGALS2	0	0	0	0	0	0	1	0	0
HIRA	46	35.948	35	17	13	12	5	34	32
SH3BP1	19	28	13	24	30	19	21	28	29
SEZ6L	0	0	0	0	0	0	0	0	0
LGALS1	37233.7	33587	31370.1	34994	29094	31341	43368	46631.8	47860
HPS4	41	44	32	11	47	32.002	39	45.002	66.001
_ ENSG00000100101.15	0	0	0	0	0	0	0	1.041	0
SRRD	30	37	20	44	26	22	48	43	39
PATZ1	51	58.999	37	39	47	31	36	34	57
TRIOBP	97	78	74	100	98	63	113	99.114	105
TFIP11	182	168	171	153.001	112	116	177.999	218	152.001
GCAT	279	300	253	328	225	230	193	264	201
GGTLC2	0	0	0	0	0	0	0	0	0
CRYBB1	0	0	0	0	0	0	0	0	0
ANKRD54	95	65	54	87	56	99	99	162	115
EIF3L	3663.89	3828.99	3273.76	4025	2642	3553.93	2681.93	3468.65	2914.93
SNU13	14637	13641	12471.8	13600	10302	11870	14789	17046	16367
MICALL1	36	19	19	31	27	20	31	38	31
POLR2F	9480	8948	7909	8555	6769.1	7677	8688	9964.59	9650
SOX10	0	0	0	0	0	0	0	0	0
CCDC134	111	98	104	107	72	117	67	57	68
DEPDC5	54	39	44.999	25	28	52	25.998	33	55.001
PICK1	29	17	10	38	14	33	19	20	35
TTC28	0	0	0	0	0	0	3	0	0
SLC16A8	0	0	0	0	0	0	0	0	0
SEPTIN3	12	23	24	28	15	24	9	22	6
SLC5A1	0	0	0	0	0	0	2	0	0
SLC5A4	0	0	0	0	0	0	0	0	0
KDELR3	289	346	265	431.014	265	402	205	292	261
CYP2D6	9	0	0	0	0	0	0	1.226	3
DDX17	191	173	152	205	135	114	193	147	239
DMC1	17	7	7	1	7	10	0	5	9
TCF20	34	25	18	26	17	17	15	21	38.997
HSCB	493.999	516	465	441	397	427	533	642.999	625
CBY1	508	446	387	577.999	398.035	507	314	369	411
TOMM22	8066	7316	6285	6233	4629	5912	7270	8719	7861
RSPH14	10	8	10	11	11	4	5	5	7
XBP1	242	230	180	253	182	205	86	87	88
RTCB	869	791.021	660	901	497	756.001	672	848	707
JOSD1	62	58	42	61	44	68	25	44	37
FBXO7	471	479	434	435	344	421	305	390	333
GTPBP1	29	20	29	26	15	30	24	26	15
POLDIP3	436	470.522	318	420	342.96	411	357.865	439	415
RAB36	35	19	15	22	13	15	21	26	17
TIMP3	10	3	1	1	5	7	2	3	6
PPP6R2	13.001	17	12	16	12	15	19	15	19
SBF1	26	28	20	21	21	13	19	35	29.999
SUN2	22	27	18	9	6	19	20	15	17
CYB5R3	721	683.796	598	758	525.001	557	652.607	904	774.863
DNAL4	136	149	152	192	108	146	100	174	128
C22orf31	0	0	0	1	0	0	0	0	0
MIOX	0	0	0	0	0	0	0	0	0
[truncated: 46,770 more rows]

## Sheet: SW480
	SW480_Ctrl_Bio1_LR	SW480_Ctrl_Bio2_LR	SW480_Ctrl_Bio3_LR	SW480_TrtNUC3373_Bio1_LR	SW480_TrtNUC3373_Bio2_LR	SW480_TrtNUC3373_Bio3_LR	SW480_Trt5FU_Bio1_LR	SW480_Trt5FU_Bio2_LR	SW480_Trt5FU_Bio3_LR
TNMD	0	0	0	0	0	0	0	0	0
DPM1	3655	3800	3343	3325	4030	3026	4077	3380	3670
SCYL3	55	47	43	28	34	35	41	38	46
FIRRM	128.739	111.891	159.505	157.225	169.999	120.884	215.056	171.665	140.907
FGR	0	0	1	0	0	0	1	0	1
CFH	0	0	0	0	0	0	0	0	0
FUCA2	477	523.502	432	314	215	402	478	447	531
GCLC	14	16	20	24	37	22	12	13	19
NFYA	13	53	48	35	23	38	26	24	33
STPG1	72.001	89	84	70	110	65	104	86	83
LAS1L	471	505.999	444	391.999	470	666	526	450.999	536
ENPP4	31	56	30	30	46	41	31	39	37
SEMA3F	1	0	4	3	0	0	1	0	0
CFTR	0	0	0	0	0	0	0	0	0
ANKIB1	38	52	25	22	35	26	31	24	35
CYP51A1	281.332	312.53	306.812	261.953	295.787	297.976	320.784	285.806	477.809
KRIT1	91	132.001	122.002	103	110.972	94.001	117.999	77.002	112
RAD52	12.999	19.001	21	17	13	19	31	19	27
BAD	179	258	237.955	188.977	178	186	277	214	257
LAP3	699	774	731	869	932.999	769	806	684	793
CD99	1573.47	3365.84	1902.58	1366.85	1819.38	1594.33	3150.78	1789.3	3133.39
HS3ST1	1	0	6	0	2	3	2	2	2
AOC1	100	107	137	128	93	133	148	80	129
WNT16	23	25	23	12	11	11	24	26	30
HECW1	154	160	120	189	246	168	177	160	141
MAD1L1	14.752	21.524	2.117	15.267	7.392	8.431	11.481	6.246	7.203
SNX11	117	113	143	94	102	129	111	129	167
TMEM176A	4	7	10	3	6	7	12	4	11
M6PR	902	1008	963	881	978	1073	1036	953	1063
KLHL13	0	0	0	1	0	0	0	0	0
CYP26B1	1	0	0	0	2	0	0	0	0
ICA1	179.001	201.999	201	168	230.001	203	206.999	133	236
DBNDD1	16	60	38	41	35	60	30	50	41
ALS2	206.001	176.02	174.001	166	198.145	150	237	217.862	246.161
CASP10	14.582	13.622	13.274	10.242	27.675	32.676	25.607	17.715	21.003
CFLAR	127.877	126.433	107.082	111.994	126.002	274.714	137.185	85.082	133.101
TFPI	2.02	2.94	7.641	1.734	0	0	1.356	1.5	1
NDUFAF7	276	290	282.001	315	353.234	297	369	261	322
RBM5	119	135	130	114	154	132	119	111.001	126
MTMR7	0	0	0	0	0	0	0	0	0
SLC7A2	5	1	2	1	1	1	4	4	0
ARF5	1697.97	1702.3	1369.62	1293.64	1171.28	1390.66	1486.22	1188.8	1803
SARM1	40	43	32	27	22	30	57	33	47
POLDIP2	191	221	165	90	77	124	187	153	309
PLXND1	5	15	6	9	6	10	10	11	10
AK2	4152	4168	3851	4755	5698	4640	5628	4683	5044
CD38	0	0	0	0	0	0	0	0	0
FKBP4	278	296	231	313	384	280	297	230	314
KDM1A	52	58.999	48	56	64	43	71	41	63
RBM6	148.009	165.162	152	134	157	161.011	185	135	193.999
CAMKK1	4	3	3	5	6	9	4	11	7
RECQL	184	269	292	254	224	234	247	218	272
VPS50	93	129	123	95	99	81	160.001	133	146
HSPB6	0	0	0	0	0	0	0	0	0
ARHGAP33	10	5.8	0	11	6	14	5	11	3
NDUFAB1	4965	5197	5046	5038	5758	5073	6263	5138	5672
PDK4	3	10	6	2	1	8	1	3	6
SLC22A16	0	0	0	0	0	0	0	0	0
ZMYND10	24	10	21	18	19	24	12	15	21
ABCB5	0	0	0	0	0	0	1	0	0
ARX	0	2	2	2	0	1	0	0	0
SLC25A13	207	265	222	165	176	166	192	155	203
ST7	216.999	164	185	230	268	191	250.001	204	237
CDC27	75	93	95	63	96	78	109	72	108
SLC4A1	0	0	0	0	0	0	0	0	0
CALCR	0	0	0	0	0	0	0	0	0
HCCS	190	205	212	240	255	348	282	190	240
DVL2	27	42	27	32	30	33	34	28	20
PRSS22	3	5	1	11	15	10	8	8	12
SKAP2	103	115	118	88	97	86	117	104	121
SLC25A5	15189	16167	15361	18565	21494	17417	18363	15484	16930
MCUB	58	88	32	32	50	36	73	38	95
HOXA11	17	8	11	3	13	11	29	16	15
POLR2J	14604.9	15496.8	14466.7	13822	15358.2	13411.1	18252.3	15567.5	15826.3
DHX33	21	47	17	16	24	20	25	31	30
MEOX1	0	0	0	0	0	0	0	0	0
THSD7A	0	0	0	0	0	0	0	0	0
LIG3	57	71	63	64	67	83.996	73	62	94
RPAP3	635.999	610	607.999	737	762.999	648	765	648	749.999
ACSM3	3.118	0	0	0	1	1	0	2	1
REXO5	39	82	78	62	52	61	78	44	69
CIAPIN1	1123	1251	1141	1150	1356	1151	1351	1162	1263.99
SPPL2B	13	15	5	5	3	3	13	10	25
ATOSB	11	11	16	13.999	16	21	14	12	2
COPZ2	17	38	16	44	47	26	57	20	28
MSL3	220	202.999	217.001	218	228	189	264	245	301.998
CREBBP	51	60	41	43	38	33	39	46	52
TSPOAP1	1	1	4	0	2	2	1	2	1
MPO	0	0	0	0	0	0	0	0	0
PON1	0	0	0	0	0	0	0	0	0
GCFC2	42	45	33	37	32	52	68	52	56
WDR54	1933	2019	1877	1721	1853	1450	2321	1995	2017
CROT	109	118	141	116	159	124	136	96	92
ABCB4	21	16	16	15	10	8	28	10	12
KMT2E	67.294	82.471	97.452	48.035	58.271	53	68.761	76.626	74.391
RHBDD2	932	1013	943	816	781	897	1239	1061	1192
IBTK	33	29	26	24	23	28	19	21	28
ZNF195	293.99	362	352.001	344.999	446.001	440.001	432	429.001	416
MYCBP2	5	25	11	9	6	7	16	3	14
FBXL3	35	11	28	31	44	39	32	26	28
ITGAL	0	0	0	0	0	0	0	0	0
PDK2	293	330	314	311.999	315.999	311	356	311	400
ITGA3	135	205	152	150	179	150	152	172	172
ZFX	29	48	29	25	25	10	28	31	58
ITGA2B	3	2	10	4	7	4	0	1	4
ASB4	665	709.001	759	389	448	367	648	436	621
GDE1	212	237	236	177	192	213	266	247	260
REX1BD	50	101	84	79	51.988	68	107.999	102.001	121
CRLF1	31	24	12	26	30	40	27	32	25
TMEM98	1114	1182	1162	1397	1535	1308	1284	1104	1250
YBX2	41	37	44	26	40	32	40	47	22
KRT33A	0	0	0	0	0	0	0	0	0
MAP3K14	30	69	59	67	74	70	96.999	39	68
ABCC8	0	1	1	2	2	1	0	1	0
CACNG3	0	0	0	0	0	0	0	0	0
TMEM132A	11	4	6	13	7	10	1	2	10
AP2B1	164	192.999	170.999	182.999	157.999	146	188	138.001	202.999
TAC1	0	0	0	0	0	0	0	0	0
CX3CL1	1	3	1	5	10	1	0	1	3
CACNA1G	0	0	0	0	3	0	0	0	0
TNFRSF12A	2295	2222	1892.29	1228.97	986	2949	3074	2404	3680
DLX6	10	7	27	10	19	14	25	8	22
MAP3K9	14	4	16	9	3	7	10	8	6
RALA	975	1132	1054	1003	1091	1150.97	1401	1110	1277.01
BAIAP2L1	48	84	76	63	69	71	81	54	45
KDM7A	10	8	2	11	8	3	12	10	2
AGK	98	139.001	131	130	130.999	105	119.001	127	102.999
ALDH3B1	43	38	19	18	26	21	25	20	37
TTC22	2	3	0	4	3	1	5	0	2
PHTF2	149.001	155.001	172	165	179	144	165	152	170.001
CCL26	24	17	29	124	96	64	15	46	21
FARP2	30	25.999	11	14.999	19	22	22	22.001	17
USH1C	35	42	47	57	61	45	42	42	47.001
GGCT	2178	2338	2207	2583	2958.99	3109	2946	2401	2453
DBF4	812	1079	1037	784	821	730	939	809	1087
TBXA2R	0	0	0	1	0	0	0	0	0
IFRD1	2091.82	2563.04	2649.08	2013.75	1866.23	2392.6	5954.91	4899.87	6917.68
LGALS14	86	94	104	37	58	53	109	128	86
COX10	94	80.236	66.999	111.001	128	69	104	96.001	124
GTF2IRD1	73	52	67	60	61	51.01	62	70	66
PAF1	802	889	796.611	730	639	757	903	804	1025
VPS41	161	196	143.001	153	212	134	192.005	157	173
ARHGAP44	3	0	5	1	2	2	0	0	4
ELAC2	68	53	74	55	87	49	67	50	72
SCIN	0	0	0	0	1	0	1.267	0	1.209
ARSD	194	207	162	161.001	195	152	182	152	135
PNPLA4	723	747	674	573	700	544	849	727	819
MYH13	0	0	0	0	0	0	0	0	3
ADIPOR2	114	143	138	89	135	90	124	100	106
CDKL3	67.066	96.001	67.999	37.464	75.158	47.401	69.927	64.999	70.991
PRSS21	0	0	0	0	0	0	0	0	0
MARK4	16	17	16	18	21	12	13	11	7
PROM1	0	1	0	0	0	0	0	0	0
CCDC124	307	250	225.005	222.001	278	238	328.001	240	272
CEACAM21	63	87	61	52	66	67	67	55	70
NOS2	5	5	5	9	1	7	3	1	5
DNAH9	1	0	0	0	0	0	1	0	0
SLC13A2	0	0	0	0	0	0	0	0	0
GAS7	0	1	1	1	3	0	0	7	0
TRAPPC6A	387	392	311	282	320	326	401	298	367
MATK	0	0	0	0	0	0	0	0	0
CEACAM7	0	0	0	0	0	0	0	0	0
CD79B	0	1	0	2	6	4	0	3	0
SCN4A	0	9	0	0	2	1	0	0	2
ST7L	154.001	176.001	180	172.999	142	162.001	256.002	202.999	260
PAX6	42	52	25	19.001	46	115.001	33	49	32
RPUSD1	40	9	29	16	37	22	31	21	17
RHBDF1	13	16	7	11	11	15	15	9	5
LUC7L	497.001	551	506	565	522	626	833	797.711	869
CACNA2D2	5	2	6	3	4	0	7	0	6
TSR3	27	25	7	13	33	32	31	18	23
PIGQ	5	5	7	4	4	4	2	8	1
CRAMP1	22	9	7	15	11	7	2	4	4
TEAD3	14	27	20	16	22	14	19	25	13
SELE	0	0	0	0	0	0	0	0	0
DNAJC11	252.999	310	325	216	226	227.999	329.001	309.999	409.001
FMO3	0	0	0	0	0	0	0	0	0
NOX1	0	0	0	0	0	0	0	0	0
E2F2	8	21	7	7	13	1	5	4	18
PSMB1	11471.2	12101	11434	10614	12621	10133	14848	12084	12735
SYN1	9	5	0	0	5	11	0	2	9
JARID2	13	16	7	16	13	6	13	14	10
CDKL5	2	9	3	8	7	4	2	8	4
CAMK1G	0	0	0	0	0	0	0	0	0
CDK11A	46.91	18.877	22.7	33.228	39.222	38.956	39.564	8.422	36.378
NADK	37	45	41	45.309	50	52	45	35	45
TFAP2B	0	0	0	0	0	0	0	0	0
TFAP2D	0	0	0	0	0	0	0	0	0
DLEC1	0	7	4	3	1	5	6	4	1
ADAM22	9	23	15	17	11	15	11	9	1
CYB561	27	40	36	18	19	36	28	20	38
SPAG9	22	22	36	26	21	20	35	25	21
CELSR3	9	8	8	6	3	6	12	4	21
AASS	54	72.001	47.001	43	72	32	73.999	65	57
PLEKHG6	1	0	0	0	0	5	1	0	4
SS18L2	2257	2644	2402	2669	2826	2395	3149	2403	2675
MPND	15	7	7	12	2	13	6	9	12
MGST1	155.549	122	95.893	230.016	274	234.522	151.524	126.265	147.015
CRY1	131	145	158	100	85	92	155	121	150
PGLYRP1	0	0	0	0	0	0	0	0	0
NFIX	22	31	34	18	18	32	40	25	45
IL32	79	64	110	163	246	136	147.001	114	115
PKD1	4	1	3	7	9	13.038	11	7	20
MAPK8IP2	0	2	4	3	3	1	0	0	0
MED24	106	131.001	135.26	197	138.001	189	166.999	123	168
RHOBTB2	29	16	13	10	34	18	30	10	19
HEATR5B	7	3	5	10	2	9	12	10	8
SEC62	1255	1330	1367	1204	1430	1191.12	1464	1365	1605
RPS20	42153	46015	39331	41063	51246	39511	48439	40520	41134
CSDE1	690	828	806	646.999	682.001	601.001	839.9	725	944.999
TENM1	0	0	0	0	0	0	0	0	0
MASP2	0	0	0	0	0	0	0	0	0
IYD	0	0	2	0	0	0	0	0	0
FAM76A	46	50	61	43	38	39	70	58	62
TRAF3IP3	7	14	14	17	11	10	8	6	1
POMT2	13	26	14	12	30	29	13	18	14
VTA1	504	526	575	533	567	460	588.126	527	559
MLXIPL	2	1	2	3	10	3	0	1	1
BAZ1B	82	71	56	57	84	75	65	48	90
RANBP9	34	34	29	31	34	33	38	40	34
ETV7	1	12	4	12	12	7	9	8	11
SPRTN	63	50	69	52	57	52	73	73	78
METTL13	202	218	195.001	207	178	199	220.995	203	242
DYRK4	407	497	446	431	440	350	619	521.001	646
ZNF207	2099	2570.01	2282.28	2219.85	2614	2029	2758	2315	2633
STARD3NL	667	771.999	687	907	1054	859.001	863	698	832.999
CD9	13529	14602	13426	13022	15645	12032	17832	14895	15777
HHATL	0	0	0	0	0	0	0	0	0
NCAPD2	188	235	195	181	176	123	222	186	179
IFFO1	1	0	2	1	0	1	3	0	1
GIPR	5	0	3	0	8	12	4	5	2
PHF7	4	4	4	1	1	2	11	2	8
SEMA3G	0	0	0	4	2	1	0	0	3
NISCH	38	31	23	31	42	17	39	31	38
STAB1	0	0	0	0	1	0	0	0	1
FUZ	3	7	0	3	0	0	1	0	0
SLC6A13	0	0	0	0	0	0	0	0	0
IDS	363.469	414.587	379.008	268.609	229.452	256.991	384.8	379.44	382.423
PRSS3	725	728	609.046	808	995.874	779.809	950.964	677.276	856
ZNF200	68	80	92	82	86.999	86	78	56	95
CD4	0	1	1	6	4	2	0	4	2
LRRC23	85.498	72.697	75.189	50.009	59.467	84.327	109.345	55.358	85.121
BTK	0	0	0	0	0	0	0	0	0
SCMH1	52	92	74	60	60	59	84	56	52
FMO1	0	0	0	0	0	0	0	0	0
ELOA	172	210	175	205	223	201	232	189	248
CLCN6	32	39	35.999	35	16.999	19	31	13	20
MRC2	4	11	6	10	14	5	1	4	7
NME1-NME2	167.74	163.959	179.919	146.052	165.67	156.066	216.602	173.209	206.819
SLC6A7	0	0	0	0	0	0	2	0	0
TSPAN9	36	51	25	31	38	40	52	56	42
BTBD7	14	19	13	10	12	15	12	11	10
APBA3	18	23	17	13	20	16	25	21	13
MKS1	169.999	191.024	171.02	180.999	201.001	148.999	238.999	185.001	265.003
ABHD5	240	239	266.001	261	277.999	251.999	304.001	229.001	265
ANOS1	0	0	0	0	0	0	0	0	0
AKAP8L	17	3	9	10	1.999	10	10	11.999	18.999
MBTD1	0	3	4	6	5	6	4	9	11
UTP18	236	268	291	153	113	218	380	305	390
RNF216	192.639	221.233	212.314	179.151	209.638	144.766	258.766	212.88	259.466
TTC19	34	58	28	27	34	23	48	29	38
PTBP1	419.001	448.999	351	496.668	507.999	354	383	338	358.985
DPF1	1	13	2	7	13	3	4	4	5
SYT7	13	11	9	0	8	6	3	1	8
LARS2	52	98	84	62.001	85	45	100.088	94	108
PIK3C2A	69	116.999	97	84	62	30	99	105	124
PLAUR	1553	1609	1510	3614	4095	3235	2682	2111	2228
ANLN	420.001	505	534	314	380	354	405	335	451
WIZ	16	7	9	21	6	14	16	15	24
RABGAP1	31.999	49	31	36	47	38	48	27	33
DCN	0	0	0	0	0	0	0	0	0
QPCTL	50	73	52	84	101	96	65	54	54
PPP5C	166	192	166	141	165	156	184	150	144
MAP4K3	7	11	12	13	9	11	6	9	10
ZBTB32	0	0	0	0	0	0	0	2	0
TYROBP	0	0	0	0	0	0	0	0	0
LDAF1	163	163.001	151	217	219.001	173	198	180	193
GABRA3	22	39	23	7	18	14	30	22	32
CD22	5	3	2	7	14	13	10	12	11
SEMA3B	15	19	12	7	13	9	21	22	17
MBTPS2	99	170	112	107	99	112	138	107	181.001
PRICKLE3	31	23	30	23	36	31	26.994	24	31
LTF	0	0	0	1	2	0	1	0	0
EXTL3	20	24	31	17	37	29	30	24	9
NR1H4	0	0	0	0	0	0	0	0	0
ELOVL5	380	484	434	525	527	551	469	393	516.754
ALOX5	0	0	0	0	0	0	0	0	0
KDM5D	0	0	0	0	0	0	0	0	0
CALCOCO1	180.001	212	238	193.001	223	148	244	189.001	215
UBR7	430	536	486	586	555	506	593	533	625
MAP4K5	28	31	19	14	20	14	25	9	31
EHD3	0	0	0	0	0	0	0	0	0
PSMC4	3979	4460	3770	4022	4672	3680	5254	4186	4779
MAN2B2	53	71	74	54	60	56	90	49	95
SLC7A14	0	1	0	0	0	0	0	0	0
CLDN11	186.001	227	210	167.987	189	150.973	216.885	242	256.999
SLC25A39	1515	1462	1202	1001	912.999	1103.02	1323	1079	1688
MVP	2	6	6	1	0	0	3	2	11
NUB1	582	651	694	732.999	858	760	877.001	620	791.001
PGM3	506.999	545	600.999	653.002	736.001	630.713	581.028	427	531.788
RWDD2A	82	94	96	105	135	71	128	74	81
CLK1	257	308.206	285	367.001	367	329	341	308.001	364
POLR3B	16	24	18	14	9	20	28	24	22
RNF14	185	213	242	242	261	220	227	207	265.001
DNASE1L1	69	61	67	85	95	92	65	87.999	102
DDX11	167	214	198	221	216	192.999	208.754	165.001	162.001
HEBP1	85	116	109	121	103	130	94	116	151
MAMLD1	11	26	22	4	13	12	12	13	14.036
CD6	1	3	0	2	1	0	0	1	0
TACC3	176	154.999	185	88	90	112	166	127	147
UFL1	32	51	55	32	47	28	68	31	80
ZC3H3	2	12	10	12	5	9	4	2	20
CAPN1	307	303	233.999	219.999	277	327	285.001	224.999	271
MDH1	3589	4013	3557	3877	4395.87	5380	4245	3491	3936
SLC30A9	259	251	296	204	238	227	239	262	308
MTMR11	9	13	6	4	5	19	9	10	16
COX15	154	184	208	183	158	185	244	198.993	228.896
CCDC88C	9	13	5	5	12	4	14	8	17
YAF2	103	125	100	90	102	156.999	114	91	141
WAS	0	4	3	5	7	4	0	3	2
DPEP1	4	9	3	3	9	3	0	5	2
BID	266.001	293	326.251	284	212	396	367	307	361.999
MATR3 _ ENSG00000015479.20	767.578	894.26	985.986	640.931	693.261	671.27	924.961	718.968	915.567
NPC1L1	0	0	0	0	0	0	1	0	0
XYLT2	37	44	50	45	60	49	67	28	48
RGPD5	1.5	39	27.25	0	24.428	0	21.762	24.404	22.333
STMN4	0	0	0	0	0	0	0	0	0
NUDCD3	143	232	176	114	93	113	206	185	226
ISL1	47	80	56	25	12	11	31	32	45
CHDH	18	9	10	14	14	14	15	10	12
IL20RA	45	40	53	36	31	64	28	38	43
CLCA1	0	0	0	0	0	0	0	0	0
CLCA4	0	0	0	0	0	0	0	0	0
GLT8D1	118	117	90.001	96	76	82	104	91	130
ATP2C1	70.001	54	60	60	50	67	55	50	76
IGF1	33	24	24	14	41	18	16	26	36
SLC38A5	134.001	181	127	182	164	131	181	153.001	168
RALBP1	168	196	152	118	171	179.011	149.003	119	179.999
RUFY3	0	1	6	7	10	2	4	8	4
CNTN1	1	1	6	2	1	1	2	0	0
WWTR1	31	38	31	51	97	78	50	36	67
AGPS	50.001	48	45	40	43.001	59	62	41.001	48.002
STEEP1	1102	1139	926	1051	1227	1006	1288	1038	1201
ATP1A2	0	0	0	0	0	0	0	3	0
TTC27	122	145	142	113	136	126	133	125	143
ZNF582	5	12	5	10	25	5	17	30	23
VSIG2	0	0	0	0	0	0	0	0	0
PHLDB1	124	163	181.999	139	157	139	127	126	120.999
MARCO	0	0	0	0	0	0	0	0	0
CYP24A1	37	26	36	35	32	43	39	35	31
PRDM11	1	9	3	7	5	3	4	2	1
SYT13	2	6	0	2	4	3	4	0	0
SNAI2	17	15	11	12	2	10	20	14	13
CD74	323	363.001	318	545	586	460	381	390	364
HGF	0	0	0	0	0	0	0	0	0
ZRANB1	18	15	11	20	27	11	17	9	19
NCDN	20	15	16	24	43	46	22	21	22
ADGRA2	8	6.705	0	4	13	0	9	10	1
CCT8L1P	0	0	0	0	0	0	0	0	0
ZFP64	57	81	83	56	58	61	76	71	88
MNAT1	909	1067	840.999	842.999	959	785	1109	1100.88	1007
SAMD4A	16	38	29	14	20.999	25	18	15	21
RUNX3	58	34	54	52	51	44	62	44	59
MRE11	146.999	152.001	169.001	159.001	173	181	184	152.999	196
PLEKHB1	185.999	219	248	136	163.001	161	247	193	246
SERPINB1	902	1047	904	1123	1310	1073	1267	1035	1194
CYP3A43	0	0	0	0	0	0	0	0	0
SLC7A9	0	0	0	0	0	0	0	0	0
NRXN3	0	0	0	2	0	0	0	0	0
OSBPL5	39.999	33	39	24	29	49	45	24	44
AQR	33	16	26	23	28	28	42	28	37
CPS1	3	0	0	0	2	3	1	0	0
C8B	0	0	0	0	0	0	0	0	0
FHL1	2	7	4	7	9	8	11	2	6
RTF2	3104	3536	3305	3077	3407	2887	4156	3431	3842.98
GABRA1	0	0	0	0	0	0	0	0	0
NLRP2	0	0	0	2	0	0	0	0	0
SLC45A4	4	6	0	1	1	1	11	0	3
RNF10	102	130	133	120	119	92	120	110	119
ZNF839	18.999	6	3	4	11	12.001	8	4	2
ZDHHC6	344	419.001	374	478.001	505	380.002	447	378	384.001
GRAMD1B	5	6	0	1	1	1	0	1	4
RNH1	1571	1807	1823	1183	802.001	1514	1670	1507	1786
RB1CC1	24	18	19	13.235	19	10	24	20	14
ERP44	2462	2829	2728	2559	2900	2350	2646	2283	2552
ALAS1	681.999	753	737	1018	1207	910	979	857	1001
AKAP11	25	20	25	22	29	25	24	25	36
GLRX2	576	613	626	507.001	265	632	866	668	741.95
SNAPC1	133	142	149	134	180	194	187	150	203
DERA	1060	1149	986	1050	1147	933	1177	1034	1120
STRAP	3513	4049	4069.4	3464	3978	3269.52	4344	3621	4388
ABCC2	0	0	0	0	0	0	0	0	0
DEF6	10	10	13	10	16	10	9	7	4
PLEKHO1	10	27	19	18	15	10	16	7	19
GCLM	53	87	72	105	147	106	75	58	65
UBR2	22	4	17	9	6	6	19	10	6
EHD2	1	3	2	9	1	5	7	6	1
DEPDC1	105	105	115	53	39	56	73	74	114
CCDC28A	280	248	265	257	330	247	290	279	313
RRAGD	35	49	38	41	38	59	28	31	28
HSF2	103	139	145	151	108	115.998	153	124	158
PHF20	320	369	282	364	461	339.999	362	368	424
HSD17B6	11	5	22	18	18	16	10	6	20
NR1H3	92	130	135.001	81	71.001	140.999	142.001	93.001	151.001
TYMP	7	9	0	0	1	1	6	2	0
NCAPH2	58	69	52	75	69	44	83	60	75
TOMM34	1749	2033	1811	2326	2568	2605	2208	1807	2060
SEC63	85	112	101	126	114.959	105	117	80	145
KPNA6	109	131	96	100	102	123	128	95	174
VIM	1302.23	1483	1210	628.074	714	732	1225	981	1693.02
RTEL1-TNFRSF6B	19	35.922	16.233	36.101	12.002	25.819	39.936	7.439	17.42
FAS	197.344	227.427	225.278	342.223	324.901	297.36	228.999	207.373	255.544
RNASET2	87	73	68	61	65	48	72	67	74
CD44	1098	1142	1137	1343	1560	1387	1229	994	1287
KCNG1	5	10	0	2	4	5	2	0	1
AGPAT4	0	0	1	1	2	0	2	0	5
SLAMF7	0	0	0	0	0	2	0	0	0
BTN3A1	0	7	0	5	2	1	0	2	2
MIPEP	124	145	137	100	77	117	125	138	136
INSRR	0	0	0	2	0	1	0	0	0
IFNGR1	161	209	242.001	238	235	236	268	232.999	307
B4GALT7	66	102	87	72	80	85	82	108	95
VRK2	162.999	165	133.001	154.999	197	134	190	142	185.999
TNFRSF1B	112.993	164	95	123	156	146	105.999	104	115
VEZT	201.001	212.999	188	191	223.999	183	222	198	242.999
POU2F2	0	0	0	2	0	0	1	0	0
BRD9	41.001	70	40	39	34	67	36	48	37.001
SNX1	266	340	322	262	266	315	379	301.999	363
TBPL1	511	532	517	617	766	660	673	534	535
BMAL2	64	56	67	67	70	57	69	35	71
BCLAF1	127.999	162	122	141.001	152	125.001	159	120	145
SLC39A9	68.001	110	76.999	63.001	146	69	107.001	69	112
IBSP	0	0	0	0	0	0	0	0	0
TFB1M	486	543.864	505	423	466	409	679	576	622
RABEP1	59	31	43	46	62	42	59.999	42	47
HMGB3	2994	3078	2626	1949	2573	1813	2543	2077	2185
NUP160	145	141	179.001	116	156	148	270	157	165
BAK1	214	222	238	293	306	240	204	214	241
MUSK	0	0	0	0	0	0	0	0	0
IKZF2	2	0	0	0	0	0	1	0	0
FAM13B	27	35	16	26	39	26	37	22	36
ARHGAP31	5	0	7	4	20	9	7	7	6
CENPQ	239	268	199	320	290	266	352	262	247.723
SARS1	1831	1975	1915	2101	2398	2020	2065	1892	1968
RANBP3	95	113	109	87	103	75	110	96	132.999
ARID4A	8	16	20	26	12	22	20	10	19
EIPR1	646	698	695	512.999	594	576	783	601	727
PNPLA6	1	12	3	11	5	11	14	3	14
IFT88	151.999	180	208	129	140	116.999	216	180	274
ALG1	158	196	190	155.001	146.998	177	235.999	191.999	288.974
ABCF2	542.938	629.999	597	574.999	657	548	678.999	618.998	705
CHPF2	25	40	32	31	24	36	20	15	8
LRRC7	0	0	0	1.324	0	0	1	0	1.116
FUT8	50	65.004	41.046	42	47	42.267	57.645	42.138	69
UBA6	48	36	19	39	55	30	40	43	44
GAB2	12	9	9	8	0	4	5	2	3
PIAS1	125.999	144	184	122	151	113	146	101	136
APBA2	0	1	0	0	2	3	1	0	0
CLXN	0	0	0	0	0	0	0	0	0
TMSB10	349137	368817	344036	324439	371013	317909	456312	378624	389720
ASTE1	69	57	66	63	64	39	80	46	57
RNF19A	19	21	27	18	30	37	22	27	39
PEX3	328	394	341	411	502	458	432	383	424
GABARAPL2	2719	2936	2712	3161	3547	2863	3257	2941	3062
MYOC	0	0	0	0	0	0	0	0	0
SH3YL1	150.001	159	152.001	147.001	186	149	156.001	99.001	148
VCL	116	133	126	138	128	115	164	112	142
DEPDC1B	150	149	165	133	139	96	113	89	96
DAPK2	0	0	2	1	0	0	0	1	3
ADSS2	109	102	108	99	103	96	115	91	129
STAP1	0	0	0	0	0	0	0	0	0
RFC1	100	95	76	77	114	58	90	95	141
TBC1D23	40	46	35	35	57	48	50	39	63.999
CUL3	51	59	40	33	45	31	44	39	43
MYOM2	0	0	0	0	0	0	0	0	0
CYP46A1	0	4.012	4	3	1	2.216	1	2	0
ZZZ3	95	71	73	54	54	46	120	84.972	123
SLC18A1	1	0	0	0	0	0	0	0	0
USP2	0	0	1	0	0	0	0	0	1
CASR	0	0	0	0	0	0	0	0	0
TUBG2	49	60	50	51.999	57	69.86	61	31	52
RPL26L1	4842.22	4919	4470	4477	5168.1	4093	6173.03	5098	5295
FLT4	0	0	0	1	0	0	2	0	0
NSUN2	102	111	105	46	69	73	91	78	116
FBXO42	50	48	48	45	58	56	58	64	52
MFAP3	37	37	51	41	59	52	50	43	50
MRI1	34	53	36	47	43	29	47	26	38
METTL1	953	1041	965	1088	1309	1143	1318	1083.02	1204
HOXC8	14	17	9	15	26	18	21	8	9
AGA	188	118	110	138	181	139	171	113	149
PI4K2B	7	20	8	16	16	11	9	8	4
BOD1L1	11	9	4	12	7	1	9	0	9
MAT2B	1286	1588	1498	1245	1295	1239.42	1528	1347	1649
TLL1	0	0	0	0	0	0	0	0	0
EDC4	9.821	22.171	14.137	25.986	20.914	18.012	17.454	33.998	17.407
VCAN	1	0	0	0	2	1	0	1	0
CLEC16A	62	53	47	41	36	34	49	55	48
MSR1	0	0	0	0	0	0	0	0	0
CDH1	6	9	7	6	9	0	15	7	14
MTREX	102	98	134	103	123	86	148.999	105	154
DNAH5	4	5	1	1	5	5	8	1	3
ZFYVE16	27	11	7	9	26	17	14	13	7
RIPOR1	52	41	45	63	95	53	46	30	55
RAI14	26	43	25	28	30	57	50.999	27	44
SOX30	1	3	3	0	0	1	2	0	0
PNKP	93	86	91.001	50.001	46	69.999	87	77.999	74
BEST2	0	0	1	1	0	0	1	2	0
PHLPP2	4	0	3	3	7	4	3	5	3
SPDL1	257	275.001	262	201	233	223	199	180	234
STAU2	68.001	72	83	63.999	90.001	67	68.999	57.001	71.999
SLC66A1	20	35	26	21	6	16	25	21	19
CTNS	88	132	120.001	132	111	144	121	99	116
RTN4R	3	0	1	3	5	0	0	0	0
PHF23	306	291	254	361	432	325	374	335	352
CDH10	0	0	0	0	0	0	0	0	0
RAB27B	0	0	0	0	0	0	1	1	2
PSMA4	5103	5368	4927	5967	7082	5144	6086	5324	5645
MYO16	0	0	4	1	1	0	0	5	3
LSG1	174	247	236	205	199	188	290	238	306
PARP3	117.001	133.999	127	123	148	113	160	127.001	151
THAP3	218	282	173	236	226	184	338	267	283
RIPOR3	1	0	0	0	0	0	0	0	0
TDP1	209.999	195	202	162	188.001	169	187	189.906	242
AIFM2	534	596	561	565	634	515	746	578	702
SPATA7	52	32	51	76	75	76	72	41	58
MED17	64	93	50	59	67	61	80	73	99
RETSAT	46	64.996	44	56	70	56	69	40	53
CAPG	1490	1528	1361	2008	2464	1569	1660	1578	1506
AP2S1	1939	2113	2063	1523	1422	1810	2189	1720	2083.14
USH2A	0	0	0	0	0	0	0	0	0
ZPBP	0	0	0	0	0	0	0	0	0
TG	9	5	1	13	1	5	5	12	8
ADAM28	0	0	0	0	0	0	0	0	0
BARX2	21	22	15	21	33	26	26	10	29
DCUN1D1	233	320	280	272	345	301	330	235	288
JADE2	68	67	54	39	68	58	46	50	68
ZIC2	10	5	1	7	8	3	3	3	4
LCP2	0	0	0	0	0	0	0	0	0
TRIT1	151	152	160	123	203	166	195	195	222
ADRB1	2	0	0	0	4	0	0	0	0
GUCA2B	0	0	0	0	0	0	0	0	0
CUL7	11	13	15.999	6	24	13	13.001	13	22.001
CTNNA1	1188	1445	1435	750	738	688	1452	1273	1557
PHKA2	8	9	18	8	19	8	12	11	15
CNTLN	7	6	4	3	2	8	2	6	10
EPHA3	0	0	0	0	0	0	0	0	0
HSPA5	2688	3139	3201	3156	3155	3044	1972	1656	2055
OFD1	21	54	25	34	22	33	36	32	18
GPM6B	0	0	0	0	4	0	3	0	0
MAGEC2	5	5	8	4	6	3	7	5	6
PREX2	0	0	0	0	0	0	0	0	0
YTHDC2	10	24	11	15.904	15	12	17	4	3
CTPS2	40	50	46.999	34	52	34	39	46	56
ATP6V1H	565	534	539	494	531	461.993	443.999	408.001	440
POLR2B	171.993	269	319	168	211.999	206	263	236	316
ATOSA	4	7	2	6	2	9	8	3	3
ARAP2	5	2	12	5	5	2	5	2	1
TPR	52	70	34	49	61	52	45	39	67
CP	0	0	0	0	0	0	0	0	0
KATNIP	160	127	137	141	177	131	221	143	206
DTNBP1	136	149	126	146	158	147	147	167	157
XK	4	1	3	2	10	5	2	1	0
FERRY3	131.462	107.727	116.166	109.882	137.955	85.094	174.101	162.502	163
SCML1	232	401.962	351.999	213	235.895	238.986	265.996	295.994	420
WWC3	22	23	14	24	27	17	14	13	18
ARHGAP6	0	0	0	0	0	0	0	0	0
FAM184B	0	0	0	0	0	0	0	0	0
MAP4	154.001	157	153	91	147.999	114	149	115	151
GOPC	26	28	30	16	12	35	17	25	20
ROS1	2	0	0	0	0	0	0	0	0
USP28	45	59	46	23	39	30	31	49	47.377
TSPAN17	24	58	32	37	47	22	43	27	38
NOP16	4871	4804	4675	5971	7230	5863	6312	5538	5602
CC2D2A	116	120	120	130	130	104	193	146	141
RRM2B	47	62	67.633	29	48	47	51	38	52
ZNF800	12	13	17	24	19	17	20	18	24
TNFRSF17	0	0	0	0	0	0	0	0	0
SNX29	4	9	9	5	4	12	11	8	8
LMO3	0	0	0	0	0	0	0	0	0
GUCA1A	0	0	0	0	0	0	0	0	0
RSF1	122	115	131	80	108	119	168	131	155
VPS13D	10	24	18	21	8	26	19	21	17
CELF2	0	1	0	0	0	0	0	0	0
FAM120A	77	132	117	97	80	76	88.001	93	73
COL9A2	0	0	0	0	0	0	0	0	0
KITLG	8	6	1	1	0	4	5	3	7
ERCC8	91	127.001	127.999	121.001	138.999	114	121	126.997	130
ADAMTS6	0	0	3	0	2	0	0	3	0
H6PD	26	15	22	13	20	12	9	5	18
VAMP3	1066	1200	1269	1164	1238	1172	1075	932	1092
PER3	13	10	10	12	3	17	13	7	7
UTS2	0	0	0	0	0	0	0	0	0
TNFRSF9	3	8	9	18	20	10	3	12	18
EPN3	6	0	4	0	0	0	4	1	4
LTBP1	1	2	0	1	0	1	0	0	5
RCN1	388	457	438	346	369	271	435	376	420
ELN	0	0	0	0	0	0	0	0	0
RFC2	1525	1667	1633	1969	2091	1933	1810	1615	1764
CLPTM1L	403	453	420.999	257	318.001	300.888	468.001	330	474
NEDD4L	88	136	92.001	108	122	111	96.998	93.002	137
PPP1R3F	3	1	0	6	3	4	9	3	0
HEXB	89	80	76	22	33	46.001	66	36	134
PTCD2	50	61	57	36	38	37	111	65	68
NEXMIF	0	0	0	0	0	0	0	0	0
JKAMP	496	539.999	652	523.999	509	537	545	476	556
DKK3	9	9	13	14	24	13	12	11	15
ARHGEF5	40.612	45.009	37.635	33.446	42.647	64.288	37.832	35.272	46.715
NFE2L3	283	298	271	187	220	196	273	245	305
MCUR1	96	123	93.416	58	53	36	74	59	100
LIMA1	125.001	146	154	126.999	129	129	168	123	136.001
LETMD1	318	345.999	323	328	481.999	336.999	356	324	383
SLC4A8	17.999	11	26.999	14	6	4	11	10	14
LAMC3	0	0	2	0	0	0	0	0	0
PTGER3	0	0	0	0	0	0	0	0	0
TNIP3	0	0	0	0	0	0	0	0	0
MAPK9	62	72	47	78	47	48	75.999	62	42
COL23A1	0	0	2	0	0	0	0	0	0
BCAR1	8	34	13	12	12	12	18	11	21
FHIP1B	12	20	21	23	15	16	25	14	16
HERPUD1	512.001	683	660	494	461	624	764	572.999	645
HOMER3	2	1	0	0	8	5	3	0	2
RAD51	108	139	146	130	131	143.996	190	135	162
POLQ	15	12	21	12	18	6	20	10	17
CYBA	531.001	572.001	598	389	535.001	410.999	679	522.999	695.999
THOC3	275.735	332.9	308.416	245.159	244.765	222.81	356.98	332.054	184.404
HEBP2	78	99	111	86	117	69	93	88	109
MPHOSPH9	22	27	34	15	13	16	26	20	34
PRSS8	0	0	0	0	0	0	0	0	0
SIKE1	336	320	311	410.001	359	297	412	373	405
FNIP2	2	2	0	8	8	0	4	2	1
MSMO1	252	387	411	351.999	336.996	258	272.999	217	253
ALX4	0	0	0	0	0	0	0	1	0
FOXN3	58	69	43	36	44	25	42	46	72
METTL24	0	0	0	0	0	4.709	0	0	0
MRTO4	1211	1358	1197.86	1234	1476	1663	1807	1517	1494
NNAT	0	0	0	0	0	0	0	1	0
MCF2L2	1	0	0	3	3	5	3	0	1
NRIP2	0	0	0	0	0	0	0	0	0
LAMA3	33	67	62	115	120	105.015	77	87	94
AP5M1	187	178	162	165	203.999	151	237	195	220
ANAPC4	109	145	111	118	138	105	126	80	127
TRAPPC3	617	675	617.999	596.625	750.001	651	789.999	587	615
THRAP3	282	338	250	312.001	458	278	305	239	280
PHPT1	4199	4387	4089	4063	4788	6674	5321	4441	4574
ENTPD2	2	3	2	2	8	1	3	3	3
LY75	0	0	0	0	0	0	0	0	0
ARID4B	581.596	642.471	644.977	686.803	1051.41	740.956	928.519	967.015	850.099
OPN3	5	9	4	8	0	3	9	4	1
SDCCAG8	37	57	70	60	79	47	57	62.989	75
PTPRN	1	0	2	0	1	0	2	1	0
HHAT	31	35	31	36.999	40.001	46.001	27.999	26	33
KIF1B	13	26	3	15	23	14	13	20	24
FOXC1	34	36	35	28	30	29	34	36	35
TBC1D22A	24	20	31	5	14	8	17	7	13
SYNE2	13	13	9	6	1	11	15	8	12
PLEKHH1	2	8	7	3	4	1	1	2	4
ATP9A	18	22	14	8	37	19	21	25	6
SPO11	0	0	0	0	0	0	0	0	0
CBLN4	0	0	0	0	0	0	0	0	0
CHRDL2	0	0	0	0	0	0	0	0	0
FAM168A	26	25	52	19	19	31	37	40	38
RELT	2	1	7	9	11	7	9	8	3
GALC	1	0	1	0	2	0	0	1	0
NOP58	1223	1480	1284	1226	1445	1127	1599	1383	1657
SZRD1	1031	1065.07	1075	1131	1226	1163	1308	1110	1236
CUL1	236	273	241	214.001	233.001	195	284	235	347
FAM114A2	44	74.001	65	34	52	32.001	51	58	58
CYFIP2	23	23	15	21	29	25	25.999	11.001	24
TAB2	38	85	59	33	54	58	48	51	42
GINM1	192	201	200	166.982	111	295	240	164	220
EIF2AK2	139.999	146.999	142	185	141.001	151	161	143.361	192
USP36	45	40	46	41	44	39	37	37	58
KMT2C	7	13	9	16	14	10	18	6	10
MCOLN3	69	89	89	82.001	66	80	99	79	116
CCDC85A	0	0	0	0	0	0	0	0	0
MRPL43	1958	2198	1852	2059	2392	1888	2488	2155	2158
ITIH4	0	0	0	1	1	0	0	3	0
ITIH1	0	0	0	0	0	0	0	0	0
HPF1	610	605	594	433	455	465	656	545	659
ZFR	62	59	69	68	73	91	95	55	69
ZNF280C	26	11	24	15	25	29	34	19	14
NPFFR2	0	0	0	0	0	0	0	0	0
TRAF1	1	1	0	7	13	7	2	1	2
RC3H2	46	49	39	23	25	25	48	24	48
IL17RB	27	19	15	37	52	41	31	31	15
TRAF3IP2	3	0	1	6	6	4	3	0	0
DCBLD2	283	329	251	206	257	206	332.998	266	339
SERPINB3	0	0	0	0	0	0	0	0	0
SOAT1	116	115	111	154	154	161	112	128	155
MSH4	0	0	0	0	0	0	0	0	0
F7	0	0	0	0	0	0	0	0	2
PRDM1	13	15	21	5	10	14	27	10	9
ATG5	350	440	432.001	259	322	302	446	375	457
TMCC3	2	1	3	1	2	3	4	1	0
PITHD1	28	33	32	37	64	44	44	49	42
MTA3	273	290	221	243	229	212.001	285.999	300	314
USP13	20	30	13	6	23	13	13	14.806	19
LAMC2	110	129	142	139	110	130	176	146	180
CDK14	0	0	0	0	0	0	0	0	0
SEC61A1	258	322	358	300	268	350.001	306.001	253.001	342
PPP1R12A	30	22	40	34	33	43	33	44	31
RASGRF1	9	16	16	6	14	12	10	8	7
CAMK2B	0	2	7	6	7	6	4	2	2
CROCC	1.999	6	3	4	0	9	4	6	5
POLR3E	9	13	34	25	27	31	14	16	24
ZC3H11A	46.077	57.905	35.559	25.412	15.286	24.906	20.058	14.351	12.298
RIOK2	459	436	444	478	533	434	661	551	609
YIPF1	312	344	311	297	375	300	362	274	380.999
NDC1	96	116	143	81	95	75	112	126	125
DGKG	116.999	126	144	143	121	123	185.001	128	187
FLYWCH1	9	13	15	4	16	12	6	10	16
UNKL	10	22	20	22	19	16	24	6	26
PARP12	3	11	2	11	18	11	10	10	18
ALDH18A1	141	204	182	194	132	194	214	179	235
TARBP1	2	0	10	14	3	11	7	6	13
GATB	225	240	263.001	209	265.999	219.001	239	239	277
MXD1	23	29	17	33	24	49	24	24	35
CDK17	9	18	14	12	10	22	10	26	27
DNAJC25	34	22	15	17	15	10	18	17	14
PSD	0	0	4	0	0	0	0	0	0
CTDP1	19	2	11	7	10	7	10	3	6
YBX3	281	353	328.201	284	379	345.937	331.001	268	314
STYK1	23	15	15	28	32	31	42	27	33
WNK1	66	58	63	55	70	56	47	63	70
RPS17P5	3.001	0	0	0	2	0	1	0	0
CCAR1	236	231	230.001	222	259.999	203	247	218.463	240
OGFR	53	65	62	83	72	80	60.928	56	100
GNA15	1	0	0	3	0	1	0	1	1
CREB3L3	0	0	0	0	0	0	0	3	0
PIGV	106	110	123	89.001	102.999	97	101	67.001	105
PTPRU	16	17	20	7	17	8	20	15	25
SNRNP40	842	978	964	899	838	869	1110	992	1164
COL11A1	0	0	0	0	0	0	0	0	0
ACAA1	25	28.999	32.001	27	25	38	60	22	37
BCAT1	1	0	0	3	0	0	0	0	0
HDAC7	40	71	42	31	69.001	43	71	39	82
PRDM6	0	0	0	0	0	0	0	0	0
WNT8A	0	0	0	0	0	0	0	0	0
SPAG4	74.999	94	59	93	128	101	95.001	79	69
MRPS35	2273	2620	2493	2631	2885	2657	3593	2862	3467
GUCY1B1	0	0	0	0	0	0	0	0	0
SFSWAP	13	10	9	7	9	4	12	20	13
TNK2	37.001	18	31	26	21	30	20	34	17
MON2	10	0	9	2	6	3	8	6	6
CDH3	39	72	54	40	50	23	56	49	61
ARSF	0	0	0	0	0	0	0	0	0
GPBP1	167	156	172	132	144	157	160	137	168
DGAT2	4	5	3	4	7	2	6	15	11
ZNF112	22	12	11	7	6	2	14	3	22
CS	1302.19	1667	1579	1301.99	1304.21	1338	1633	1355	1790
LTK	0	1	0	4	4	1	1	1	1
MRPS24	8106.98	8623.94	8079.91	7653.82	6998.61	8176.83	9967.72	8537.87	9061.79
ELMO2	92.001	108	108	70	75	115	98	96	128
WAPL	37	42	24	30	43	31	35	27	40
VMP1	3406	3996	3389	2748	3022	2487	3820	3468	3471
APPBP2	25	33	21	32	41	19	38	35	27
POLD1	24	38	41	19	25	29	38	23	20
SEZ6	0	0	0	0	0	0	0	0	0
EIF4B	1823	2186	2029	2150.01	2397	2234	1864	1540.23	1733
SLC6A16	0	0	4	0	2	0	0	0	0
BICRA	20	19	28	26	28	29	26	25	16
SPHK2	20.001	7	23	18	23	5	11.999	7.999	13
RPL18	35633	38288	33780	39658	46401	38484	47140	38327	40037
CA11	124	106	96	68	65	61	97.999	73	101
ISOC2	320	452	432	227	180	275	341	305	389
U2AF2	392.999	431	431	422	462.999	359	443.001	437	385
EPN1	125	186	116	116	145	122	152	89	99
MED29	531	552	487	543	600	520	729	585	606
AHRR	7.921	10	7	19	18	17	7	2	19
GSC2	0	0	0	0	0	1	0	0	0
ZNF275	9	19	8	10	23	22	19	9	8
MTMR1	28	21	22	41.471	29	37	46	41	26
GPC1	53	71	42	44	57	62	75	60	40
ADCK1	26	37	19	18	20	30	18	22	43
HAGH	92.001	78.001	75	110	108	112	73	77	64
CASP8	436	437.999	447	654	659.999	563.999	566	403	409.001
LIMCH1	41	21	30	36	31	47	28	36	43
INTS13	242	255	259	381	427	352	354.999	300	386
TM7SF3	99	102	104	109	109	104	123	96	130
DLX3	32	31	15	35	61	37	23	21	28
SPA17	341	374	330	201	235.001	219	390	378	321
TSPAN32	1	2	2	0	0	0	0	1	1
CCN5	0	0	0	0	0	0	0	0	0
DMRT3	0	0	0	1	0	0	4	0	0
ST3GAL6	20	46	21	24	44	19	31	21	20
ATP2C2	0	2	1	1	6	1	0	1	1
NGFR	2608	2776	2144	1895	2272	1624	3037	2655	2796
CDON	7	9	4.999	1	5	5	10	6	7
TAF2	22	34.004	27	18	30.164	25.041	18.215	27	20.425
HIPK2	8	31	17	21	13	12	9	9	11
TNPO3	51	72	49	48	76	53	84	67	57
BORCS8-MEF2B	1.05	8.515	12.62	6.871	6.194	13.004	9.189	11.084	3.023
RFXANK	1409.89	1428	1233	1698	2129	1613	1466	1302	1351
TMEM161A	73	71	83	43	63	61	69	62	74
LPAR2	135	176	143	139.999	117	148.001	142	166	155
CTSA	1138	1203	1234	941	908.999	947.998	1203	1042	1237
SUGP2	40.001	42	33	24	14	27	18	21	24
SLC12A2	12	31	15	15	28	17	32	21	31
SNX24	133	150	114	135	154	114	184	183	188
EYA2	0	0	5	3	0	0	3	0	2
CNN2	2368	2697	2257	1497	1651	1629	2077	1889	2182
ABCA7	98	100	85	42	33	49	134	69	97
SNCAIP	0	0	0	0	0	1	0	0	0
DDX20	27	46.999	63.999	27	38.001	28	36	46	34
BTBD1	22	34	23	21	38	12	41	27	35
FAR2	0	0	3	0	3	0	3	0	0
BCAS1	0	0	0	0	0	0	0	1	0
POU1F1	0	0	0	0	0	0	0	0	0
CHI3L2	0	0	0	0	0	0	1	0	0
SBNO2	12	11.065	8	11	10	15	9	9	13
PMS1	121	172	180	145	177.001	138	182	184.999	194
HMG20B	23	57	28	29	50	43	34	22	16
CALCRL	0	0	0	0	0	0	0	0	0
TAF11	221	252.999	237	318	310	285	334.999	219	241
ANKS1A	11	19	9	5	8	12	18	11	17
AP3D1	65	56	47	40	40	39	57	20	40
ZNF76	34.001	27	29	22	31	47	25	23	35
NHERF2	18	18	5	34	21	13	20	16	6
NTHL1	202	195	181.001	111	97	129	235	218	192
BLTP3A	7	13	8	18	13	5	8	9	20
GNAI3	1083	1149	1246	1072	1263	1023	1275	1116	1359
IPO5	214	260	274.001	277	307.343	247	289.001	280	343
OAT	2070	2397	2222	2390	2451	2312	2099	1714	2159
WDR3	50	73	78	40	57	46	104	59	102
PKN2	47	28	37	33	39	34	38	36	49
WDR18	31	32	23	25	17	35	38	23	30
TRAM2	35	37	13	26	25	21	29	32	20
NTN1	2	6	5	9	10	8	7	2	3
GLP2R	0	0	0	1	0	0	0	0	0
MCM10	87	124	113	111	86	112	120	83	114
DGKA	40	69	44	83	81	85	55	42	63
ERBB3	72	91	76	63.999	83.001	63.999	93	81	73
ROPN1	0	7	0	0	3	6	0	7	0
ANKRD44	3	1	4	14	6	4	4	1	6
KARS1	1051	1262	1068	1155.1	1241.02	1064.32	1253.92	1162	1256
ADAT1	43	43	40	44	60	57	44	39	60
PDIA5	83	96	108	93	83	97.999	80	86	99.706
TBC1D22B	26	27	14	15	43	27	32	24	42
NDUFB4	10808	11197	10054	10079	11847	9239	13077	10775	10805.1
MYLK	5	2	9	12	6	6	11	7.001	0
MAP2K4	16	32	28	27	41	19	36	14	39
PACC1	127	115	135	172	232	177	188	145	153
SNAP91	0	0	0	0	0	0	0	0	0
SLK	17	26	20	38	18	16	27	10	17
CYB5R4	191.902	216.62	226.915	195.069	256.837	235.123	199.628	176.426	234.05
COL17A1	0	0	0	0	0	0	0	2	0
GSTO2	168	153.923	147.001	118.942	174	137	167	138	145.022
SEC61A2	41	45.001	44	38	61.999	43	49	70	45
PRKCQ	1	6	4	7	3	9	4	5	5
ASB1	133	127	130	147	111	134	145	121	124
FAM107B	29	42	25.001	41	45	40	45	50	33
ME1	42	39	33	33	41	33	34	45	29
TBC1D1	17	15	19	8	17	8	16	9	1
CDK13	25	33.122	24	15	20	27	27	26	39
MTHFD2	1292	1407.78	1436	2393	2527	2122	1378	1168	1433
SLC9A7	6	4	4	5.009	4	8	9	2	5
FOXJ2	49	45	63	29	37	41	51	34	43
YBX1	1893.03	2026.93	1535.49	1485	1801.59	1557	1996.01	1622	1755
PDE4A	23	30	2	15	16	26	10	5	4
PPP2R5A	25	30	16	16	22	21	15	16	12
CTNNA2	0	0	1	0	3	0	0	0	2
ELAVL1	66	78	54	57	68	49	73	65	80
DIP2B	9	15	14	13	9	18	26	10	19
SMARCD1	128	148	75	57	102	61	120	77	83.005
KDM4A	33	33.246	46	41	41	34	30	30	45
NFYC	594	686.001	627	480	430.001	492.002	677.001	616	642.001
ZMYND12	0	6	4	3	10	8	3	3	2
SLC9A3	10	17	9	7	9	27	10	18	13
NGEF	10	5	3	4	1	4	4	0	0
ASPM	31	30	40	16	17	13	15	13.002	20
CD84	0	0	0	0	0	0	0	0	0
ELOVL1	1240	1314	1153	1316	1684	1250	1477	1259	1278
POLR1H	1121	1127	1058	1143	1396	1050	1428	1268	1336
MPPED2	0	0	0	0	0	0	0	0	0
CLDN18	0	0	0	0	0	0	0	0	0
ATXN3	339.941	390.35	299.83	284.974	347.003	286.834	333.16	336	355.198
GOLGA5	154	179	170	124	153	163	206	156	183
FGFR2	3	11	0	2	0	1	2	6	4
LRRC40	99	114	108	101	117	108	113	92	98
ISOC1	244	273	256	196	126	230	259	238	268
EML1	0	1	0	2	0	3	4	0	1
TRMT11	209	249	208	261	243	243	236	234	270
THUMPD1	39	34	42	29	56	57	46	39	55
MSANTD3	288	255	246	271	306	233.999	372	276	304.001
KIF26A	0	0	2	3	6	0	1	4	1
ATG2B	11	17	6	12	10	4	11	4	7
ARFGEF1	13	1	19	13	8	4	8	9	7
ACSM2B	0	0	0	0	0	0	0	0	0
ZFAT	5	2	3	1	2	7	5	2	1
MTFR1	86	97	96	81	84	78	110	88	97
FECH	38	53	45.609	48	42	58	38	34	42
DDX3Y	0	0	0	0	0	0	0	0	0
PFKP	211	215	253	243	241	294	212	194	229.001
IDI1	501	569	535	538	546	536	524	420	515
SP100	109.999	142.999	123.225	126.763	122.795	130.667	134.963	97.999	147.002
KLF6	45	58	49	26	30	43	43	47	69
PLPP1	29	21	28	16	42	18	20	19	33
NEO1	30	27	20.151	24	20	15	26	24.003	28
TRAM1	258	307	320	249.903	302	282	294	264	336
PHKA1	15	13	8	12	13	10	9	6	8
TNFRSF1A	45	55	57	55	64	72	79.999	70	76.001
STOML1	16	16	9	14	8	16	13	19	33
PKM	12031	14051.9	13849	11159	12075	10386	15898.1	13682	15500.3
DHX29	59	74	52	63	50	79	64	42	58
DNTTIP2	663.286	726	728	838	847	747	815	691.999	836.995
METTL22	192	199	168	189	231	185	222	180	202
TP53BP1	20	12	19	21	14	35	20	8	14
TRO	0	0	0	0	0	0	0	1	0
RRP15	509	564	541	604	766	615	700	619	615
RHOA	13504.9	15698	14821	12185	13381	12082	16704	13976	16455
DHX8	63	75	87	72	72	65	66	57	67
PRKCZ	7	17	3	0	6	17	4	8	2
ZFY	0	0	0	0	0	0	0	0	0
IARS2	127	137	146	113	58	83	126	114	140
NAV3	0	0	4	10	5	4	2	6	12
IDH3G	1028	1230	1035	1223.14	1510	1226	1380	1085	1174
ROGDI	133	133	123.999	59	60	68	125	114	143
PDZD4	0	0	0	1	0	3	2	1	5
CBFB	167	187	139	112.999	110	98	126	131	151
PDK3	37	37	58	29	29	37	46	37	81
HYAL2	118	127	138	84	57	117	104	92	122
HDAC4	14	23	30	18	19	21	16	20	28
RASSF1	309.001	328	272	407	461.001	416	421	334	328
FGFR3	1	0	0	3	2	0	1	1	1
IFI35	252	285	261	449	629	456	304	237	294
HEATR6	12	29	42	26	36	27	38	31	45
COASY	1394	1566	1443	1465	1894	1323	1584	1473	1517
PLEKHH3	3	2	7	4	2	2	3.024	0	1.003
OTUD5	142	119	107.98	123	124.999	171.001	109	90	78
TFE3	78	109	63	136.376	109	94	104.912	77	82
TBC1D25	36	30	19	16	19	33	27	15	24
ACSL4	155	187	147.999	150	167.001	149	171	135	184
INPP5A	9	6	3	3	11	3	5	6	4
GPKOW	297	288	273	150	188	208	272	200	376
FTSJ1	1142	1370	1231	1371	1511	1215	1524	1300	1522
PRR11	375	433	343	319	355	279	388.074	311	286
REEP1	9	2	9	7	7	12	7	3	0
ATP11A	24	45	18	20	11	21	19	21	19
POLR1A	76.999	88	66	84	89	79	78	77.001	95
LAPTM4A	3405	3656	3584	3634	4170	3398	3850	3259	3503
TTC7A	62.001	53	82.999	48	48.999	39	73.001	57.001	60
IP6K2	994.999	1048	919	959	1223	949.001	1153	936.001	1041
STON1-GTF2A1L	0	0	0	0	0	0	0	0	0
SRBD1	38	45	65	25	44	45	59	40	70
KIF2A	74.999	106.999	90	105.999	97	95.001	100	99.999	116.999
RASGRP2	15	9	7	9	15	13	13	15	11
PSME4	35	56	46	54	34.697	23	33	29	28
IFT80	48.999	74	46	50	44	55	45	42	54
SIRT2	253	299	261.999	434	467	419	325	300	275
ERLEC1	191	205.999	218.999	167.001	195	171	219	170.001	210
PPP2R5B	1	0	10	6	9	9	4	3	2
PYGM	0	0	1	0	0	0	0	1	0
PAGE1	1	0	5	9	14	1	3	9	0
PITX1	14	7	6	7	14	12	15	10	9
TRPC7	0	0	0	0	0	0	0	0	0
MAST4	0	3	0	6.001	5	3	1	7	2
ADGRF5	0	0	0	0	0	0	0	0	0
SDK2	1	0	2	0	0	1	0	0	0
ADAM7	0	0	0	0	0	0	0	0	0
NUP133	64	55	64	51	48	37	72	37	74
NUCKS1	422	460	338	287	504	270	365	371	375
DNAJA2	1351	1581	1555	1513	1630	1398	1597	1394	1582
BCL3	2	3	5	1	13	1	2	7	4
KCNAB2	47	58	38	57	60.001	106.001	63	27	62
ABCC9	0	0	1	0	4.099	1.448	1.251	4	0
GAL	33	56	56	113	126	86	90	55	73
CLEC2D	3.067	4.516	3.684	0	1.063	5.225	2.134	5.042	3.745
FUNDC1	837	942	786	808	967	800	1002	847	779
MAOB	132	148	118	95	84	81	119	97	141
RORA	15	13	17	6	4	5	18	12	10
DRD4	0	0	0	0	1	0	0	0	0
TGFBR3	5	1	4	3	3	1	11	0	1
PLA2G10	0	1	1	7	4	0	0	1	4
HES2	58	52	43	45	40	55	46	47	45
ATP1B3	1284	1070	765	237	306	307	719	562	1764
NEDD4	43.538	36.34	37	29.072	43.25	29.56	42.115	22.609	43.837
PIGB	58	56	49	62	61	47	79	52	65
MAPK6	40	41	45	42	30	30	49	22	64
GNB5	165.322	194	222.708	145.914	130	136	229.82	184.734	220.739
RAB27A	38.947	49	47	62	78.008	79	52	48	43.575
HDHD5	106	133	92	63	69	88	124.999	95	105
UFD1	2915	3122	2936	3054	3500	2828	3720	3249	3513
LRP6	8	5	4	2	5	6	8	2	6
GUCY2C	0	0	0	0	0	0	0	0	0
SCT	0	0	0	0	0	0	0	0	0
PHRF1	16	19	11	5	17	29	35	24	16
ELP1	45.001	62.941	82.999	39	37	69	63.999	34	47
NUCB2	571	642	541.001	695	806.001	613.999	566	484.999	587.963
PFN2	2935	3323	3107	3122	3340	2946	3793	3359	3916
PTPN3	84	50	72	62	54	59	61	61	82.351
SPTB	12	5	13	7	3	3	2	9	6
DAPP1	0	0	0	0	0	0	1	0	0
FGF10	0	0	0	0	0	0	0	0	0
SLC44A1	29	33	30	42	39	19	33	17	37
TMEM260	13	13	7	10	13	11	14	7	16
SMG6	23	21	29	28	34	25	28	38	31
CLTCL1	0	3	4	4	2	8	5	2	3
FGF22	1	0	0	0	0	0	0	0	0
FSTL3	30	30	23	43	39	56	28	42	42
RNF126	13	10	12	10	5	14	10	7	25
MNT	14	5	7	8	19	17	17	12	6
ZXDC	4	7	11	17	15	5	8	17	11
JMJD6	510	571	524	683	717	615	562	519	648
POLB	320	329	326	433	534	382	440	368	461
ST6GALNAC1	0	0	0	0	0	0	0	0	0
WIPI1	65	73	73	71	70	79	76	49	71
FRMPD1	1	1	1	1	1	1	1	0	1
GBA2	38	59	31	55	68	41	41	37	43
NDST1	4	8	17	20	14	2	12	8	13
ASNS	180.716	215.654	181.426	471.422	590.595	334.885	141.075	112.294	200.297
CNGB1	0	0	0	0	0	1	0	0	0
ST6GALNAC2	3	0	2.148	6.501	1.026	4.438	7	4	4
CHAT	0	0	0	0	0	0	0	0	0
PABPC1	1065	1119.93	804.07	949.999	1112	868.996	997.001	847	983.802
TESK2	7	10	4.926	7	7	6	0	9	8
CFAP20	1227	1264	1245	1514	1675	1351	1475	1173	1298
CSNK2A2	33	50	42	50	60	48	44	41	51
PTPN21	12	10	10	5	7	11	7	10	8
EIF2B3	319	311	261	454.999	488.001	406.001	496	370	399.001
CAMK2A	0	0	0	0	0	3	0	0	0
TCOF1	247	265	213.001	305	409.767	329	339.999	299	256
CDC42	3626	4080	3597	3253	3767	3197.17	3994	3574	4010
OSBPL3	109	138	121	49	85	68	132	85	106
EPHA8	0	0	0	0	0	1	0	0	1
SLC12A3	0	4	1	0	3	0	0	5	3
RAD18	146	173	137	172	204	187	207	196	241
TRPM5	0	0	0	0	0	0	0	0	0
NCK2	18	32	31	26	18	18	16	26	26
MAP4K4	60.001	68	38	48	71.999	46	73	51	49
MGAT4A	14	9	1	13	16	18	9	19	12
RPL31	75956.7	78634.2	69376.6	72516.7	87807.9	66477.6	86688.6	72109.9	73739.1
WDR1	1052	1229	1124	835	874	828	1127	961.999	1235
SNX13	82	97	62	71	65	60	78	70	118
MS4A12	0	0	0	0	0	0	0	0	0
ARHGAP10	3	8	13	11	13	6.012	19	10	7
ING3	204.999	244	272	190	239.001	174	280	251.999	290
VASH1	8	11	5	2	15	5	6	7	7
LMCD1	12	21	29	23	16	14	19	27	32
SEL1L	49	100	68	49	65	54	58	51	53
TRIP13	253	294	212	210	210	250	231	174	268
ATP6AP1	274.001	323	331	88	63	184	303.999	221	395
TRIB2	62	53	85	16	14	41	64	74	81
DAZAP1	145	140	120	103	147	102	130	143	136
MBD3	103	79	51	56	44	60	53	68	66
PRLH	0	0	0	0	0	0	0	0	0
HLTF	0	0	0	0	0	0	0	0	0
FAM50A	112	164	137	161	142	143	184.999	152	142
FAM3A	30	31	41	30	22	29	32	27	34
CPSF1	30	36	36	32	52	31	41	41	46
MYO3B	9	27	15	7	10	5	10	19	11
CYBRD1	318	368	343	395	471	446	466	351	428
CDH19	0	0	0	0	0	0	0	0	0
PDCD2	198.001	181	160.999	142	190	168	249	201	279
SLC6A15	0	0	0	1	0	0	0	0	0
RDH11	384	473	479.001	487	510	411	430	351	503
PRKACA	221	183.999	156	164	164	159	170	149	140
ADGRL1	19	8	3	22	21	25	9	20	12.254
SPP2	0	0	0	0	0	0	0	0	0
ZFYVE26	12	8	4	19	5	15	9	31	6
RPS6KA6	5	1	1	1	2	6	0	0	2
EPN2	9	10	16	18	22	30	26	13	37
PTPN18	123.001	165	129	76	98.001	94	113	107	138
LIMS2	5	15	12	7	5	13.999	10	13	7
ASIC4	0	0	0	0	0	0	0	1	0
SPEG	9	6	5	3	3	6	14	6	16
LNX1	3	1	0	0	0	4	0	1	6
ALDH3A2	130	150	148	81	138	131.001	172.999	137	151
TFRC	187.999	185.002	199.999	190	201	196	220.001	161.003	183
SREBF1	8	8	6	8	14	9	19	11	8
TRPC5	0	0	0	0	0	0	0	0	0
AFF4	33	56	43	25	46	47	42	24	49
UBE2D1	33	50	30	25	32	29	30	11	49
PALS1	93	110.001	84	111	80	69.999	121	103	121.999
RHOBTB1	0	0	0	2	0	0	0	0	0
SMC1A	145	183.999	130	181	146	164	167	147.001	180
HSD17B10	1415	1586	1450	1221	1328	1303	1931	1594	1687
HMMR	312	344	364	152	148	147	221	213	227
CHFR	9	15.001	5	5	8	9	13	14	6
TRHDE	0	0	0	0	0	0	0	0	0
P4HA2	524	513	555.698	611	688	553	656.001	599	720
FCGR2B	0	0	0	0	0	0	0	0	0
NFATC3	19.295	37.522	30	21.999	36	11	23	31	27
TRNT1	343.464	402.389	399.66	380.084	433.784	343.026	497.973	396.382	466.745
ACADVL	355.001	403.999	320.001	314	331	277	364	327.998	409.999
STK10	39	50	47	21	34	39	42	27	33
FBXW11	43	69	40	19	20	22	40	30	22
ACAP1	114	107.001	94	89	62	101	124	86	111
CRMP1	17	31	25	22	34	28.077	21	16	33
EVC	0	0	0	0	5	0	4	1	0
DERL2	2064	2341	2060	2114	2548	2013	2540	2073	2270
NDE1	94	105	96.999	92.001	102	61.001	105	80	92.995
TMEM38A	11	28	16	18	31	51	18	24	17
AP1M1	121.016	166.911	191.931	65.324	66.244	108.835	149.161	107.002	157
XRCC1	319	290.192	349	268	233	286.001	373.999	268	344
SCARB1	35	46	27.001	39	42	41	53	13	38
CYP2W1	0	0	0	0	0	0	0	0	0
PANX2	1	0	0	0	3	4	0	5	0
SELENOO	15	10	5	4	3	2	7	10	4
TP63	0	0	0	0	0	0	0	0	0
ALPK1	13	9.999	10.999	8.062	18	10	24.907	15.001	13
LLGL2	21.001	22	29	19	34	15	40	19	34
PDE8A	47	69	47	51	30	27	52	25	33
CLCN4	1	4	2	1	2	6	7	3	0
NLE1	315	355	308	416	452.005	415	385	353	399
SDHA	682.159	765.155	767.907	859.322	873.992	827.13	752.294	610.639	728.994
SMARCE1	1021	1153.1	1118.81	982.001	1170.44	833.29	1136.64	1013	1164.6
FNDC8	0	0	0	1	4	3	0	0	0
GSDMB	1.337	2	2	1	0	4	3	1	6
KDM5A	19	22	12	23	34	22	23	15	10
ADAM11	11	0	4	11	4	3	5	3	1
PPP2R3A	6	10	13	4	6	12	22	6	15
FERMT2	27	25	24	12	19	9	33	20	22
ABCB11	0	0	0	0	0	0	0	0	0
DHRS9	0	0	0	0	0	0	0	0	0
CD5L	0	0	0	0	0	0	0	0	0
PTGS2	0	0	4	0	0	0	0	1	0
IGF2BP2	222	294.999	204	164	170	168	304	288	247
MAP3K13	1164	1418	1309	1273	1354	1217	1823	1440	1516
ST6GAL1	24	14	22	12	13	4.008	12	9	22
TBX21	0	1	0	0	0	0	0	0	0
VDAC1P1	0	0	0	0	0	0	0	0	0
FRY	10	14	9	10	6	1	7	5	4
PICALM	93	121	109.001	98.001	142.999	122.001	146	132.001	133.001
GLI2	18	5	8	25	16	13	21	8	22
CLASP1	18	24	18	15	23	21	24	22	17.001
MRPS34	584.999	571	414.001	238	296	246	422	293	785.388
NOTCH3	0	0	0	0	1	2	0	0	0
CLNS1A	1867	1965	1897	2057	2471	1905	2199	1980	2251
PPP2R2C	12	15	13	14	23	21	17	7	10
TEAD2	45	30	29	57	43	69	34	31	37
CDHR2	0	0	0	0	0	0	2	0	0
SNCB	0	0	1	0	0	0	0	0	0
TSG101	1546	1722	1752	1520	1685	1602	1941	1776	1974
NCBP3	70	58	48	36	32	73	63	51	59
CA12	0	0	0	0	0	7	0	0	0
MGLL	21	16	20	34	26	30	27	21.001	28
NTN4	0	0	0	0	0	3	3	0	0
BCS1L	628	647	649	680.001	745	651.999	849.001	791	795
NUAK1	18	17	16	10	13	12	13	15	22
DPP8	25.999	25.999	22	22	28	34.999	26.999	44	22
SLC24A1	14	12	5	16	8	23	15	10	14
ZNF532	2	0	1	5	5	3	2	2	0
SCARF1	0	2	0	10	0	0	4	0	0
LMAN1	37	58	60	52	79	80	73	61	78
HACD3	372	389.96	374	406	453	493	405	321	414.057
IPCEF1	0	0	0	0	0	0	0	0	0
ZZEF1	1	14	12	10.037	7.024	2	9	7.016	8
NOX3	0	0	0	0	0	0	0	0	0
ENO1	17133	19062	17317.7	18503	21972	17064.9	21475.5	18668	20460.7
SLC12A1	0	0	0	0	0	0	0	0	0
MYDGF	1244	1349	1087	159	119	413	1066	723	1567
ANO8	0	0	5	4	0	4	4	9	4
TUBE1	77	177	138	125.999	167.001	92	135	131	152
ARHGEF10L	7	9	1	0	1	8	2	0	4
WSCD2	0	0	0	0	0	3	0	0	0
TACR2	1	0	0	0	1	0	0	0	1
ACTR6	280.001	336	276	335	385	327	342	296.999	371
TIPIN	513.004	514.292	558	548.999	643.001	503	677	590.012	687.022
SRI	340	387	331	330	377	2799	435	337	375
EIF4G3	19	25	32	20	42	29	41	22	29
NUP37	838	1004	894	743	850	706	1099	902	1082
SEMA3A	2	2	5	3	3	0	2	4	3
GTSE1	89	124	86	67	101	80	67	87	71
SEMA3C	0	0	0	0	0	0	0	0	0
TTC38	11	37	19	29	31	27	17	19	12
GRAMD4	6	4	5	3	10	2	0	0	2
CELSR1	4	20	8	9	9	3	5	11	6
WNT8B	0	0	0	0	0	0	0	0	0
SLC25A40	92	128	135	145	117	134	125.82	131	131
TIMM21	526	511	486	481	601	476	694	535	596
ADD2	0	0	0	0	0	0	0	0	0
FGF4	0	0	0	0	0	0	0	0	0
RASAL2	4	6	8	3	6	8	6	9	1.004
VPS9D1	4	7	3	4	6	0	3	1	5
ZNF37A	42	42	48.975	50	32	24.72	46.89	59.66	44.816
MARK3	58.999	41	55	40.001	53	26	50	47.999	54
SLC25A3	3543	3946	3810	3159	3239	3295	4174	3635	3822
FNDC3B	125	131	94	96.001	106	111	100.999	77.001	136
FOSL2	34	47	44	31	55	56	38	49	54
CACNG5	0	0	0	0	2	0	1	1	0
CACNG4	1	0	0	1	0	0	1	0	0
FRYL	10	10	4	4	4	6	8	2	8
TMEM131	25	42	35	34	39	12	36	36	54
FSCN1	18	20	14	26	22	35	21	14	11
ACTB	47347	51066	45577	35302	35345.9	34134.1	44230	37652	44740
MOCOS	0	0	0	0	2	0	0	0	0
PLD1	58	97	76	62	69	73	99	79	74
ATP12A	4	0	1	0	0	0	3	0	10
WDR62	11	26	11.999	17	8.001	8.999	20	14	8.001
DLG1	201	221.001	186.001	185.999	214.999	178.999	228	220	252.998
RAB7A	1278	1553	1522	1076.96	1097	1217	1533	1281.18	1556.92
BCAP29	895.392	1133.39	1011.03	1311.45	1346.74	1194.63	1339.69	1106.69	1297.38
SEC31B	0	1	1	0	0	0	1	0	1
SART3	94	92	68	78	60	52	86	64	78
ARHGAP15	0	0	0	0	0	0	0	0	0
TUBA3D	0	0	0	0	0	0	0	0	0
EXOSC7	1490	1518	1354	1398	1775	1275	1906	1640	1634
KIFAP3	29	46	45	30	53	48	43	23	41.202
MKRN2	143	150	163	176	177	168	251	127.001	222
MCM6	333	402	370	223	251	251	434	291	421
REXO2	1776	2047	1932	1648	1784	1867	2548	2071	2303
RBM7	551	623.551	588	536.163	615	532	735	563	721.997
BAZ2A	93	140	92	92	137	95	101	75.999	95
PTPN23	91	99	93	85.922	100	107.998	97	83.986	114
UNG	252	298	301	175	197	229	280	212	297
FMO4	6	8	4	12	16	6	10	7	6
KLHL20	36	53	38	45	60	36	41	34	38
RGS11	0	0	2	1	1	0	0	0	1
SLC46A1	21	5	14	20	29	24	30	20	12
PLXNA2	0	0	0	0	0	0	0	0	0
SPAG5	152.879	236	209	154	135	151	164	154	178
ANKRD13A	12	15	8	4	19	10	9	16	21
TPD52	407.001	471	447	403.001	430.996	407.637	481.262	407	526.999
ACACB	4	2	10	3	4	6	4	6	6
TRAF4	50	58	54	57	85	73	56	80	47
PAG1	1	2	5	2	1	7	1	5	1
GPATCH1	66	96	91	63	89	63	91	105	98
NT5C2	203.999	212	166.999	197.999	196.001	130.235	255.999	212	250
MCAM	262	278	225	356	390	330	309	245	339
GPC4	6	13	8	9	5	8	16	5	6
MBNL3	4	7	4	5	5	2	10	5	6
CAMSAP3	11	10	8	6	12	10	13	2	6
RAP1GAP	3	2	3	11.999	13	14	4	10	5
XAB2	22	27	24	13	5	12	26	17	24
STXBP2	389	450.001	443	342	290	330.999	402	344	389.957
MAP2K7	15	20	11	3	14.823	13	13	9	9
NMRK2	0	0	0	0	0	0	0	0	0
DGKD	15	25	5	13	13	15	19	26	15
CTTNBP2	0	0	0	0	0	0	0	0	1
ACTL6B	0	0	0	0	0	0	2	0	0
RARB	0	0	0	0	0	0	0	0	0
TOP2B	47	60	44.999	43.001	24	32	48	36	37
TM9SF3	117	101	111	79	129	101	135	106	92
NFKB2	16	10	11	17	34	37	24	35	26
UBE2T	4973	5594	5555	6695	7366	6530	6084	5036	5103
DNAJC10	160.001	201	214.324	202.001	197.708	200.998	167.376	159.001	202.052
GTF3C1	26	20	40	10	31	25	25	24	18
IL4R	5	6	8	14	15	11	7	8	11
USP33	50	101	86	51	62	66	87.999	61	111
CAPN6	7	16	6	4	1	6	6	18	7
SNRPA	314	394	363	236.999	227	296	479	414	478
SPAG6	0	0	0	0	0	0	0	0	0
EXOSC5	1241	1373	1190	1517	1741	1336	1717	1402	1416
DYNC1I2	527	588	558.041	516	567	574.999	619	484	651.461
LRCH4	40.685	29.026	9.679	31.993	22.093	29.475	31.964	28.659	27.352
FAM76B	45	32	38	56	59	51	45	63	46
SIRT6	45	52	51	53	57	39	82.999	56	33
TYR	0	0	0	0	0	0	0	0	0
POLD3	166	193	197	212	216	212.999	188	198.001	250
ACTN2	0	0	0	0	0	0	1	0	0
CAPZB	1258	1322	1278	1030	1121	998.001	1594	1311	1405
GPR137B	25	27	23	11	28	20	34	10	29
NAALAD2	4	4	2	10	2	9	4	3	2
JADE1	12	11	21	6	14	11	25	14	19
SLC25A43	15	24	17	10	17	14	27	13	37
UBE2A	2960	3157	2612	3479	4187	3221	3035	2685	2879
FKBP6	1	0	0	0	4	0	2	4	0
SMC1B	7	2	8	5	15	5	14	5	7
FBLN1	8	9	11	10	23	10	20	7	9
ITGA8	0	0	0	0	0	0	0	0	0
CST7	2383	2441	2342	2488	2811	2214	3664	2956	3188
PIAS2	7	8	6	3	5	4	9	9	10
AMPH	0	0	0	0	0	0	0	0	0
ARAF	575	685	557	580	705	552	747	605	672
MCCC1	175	176	184	160	164	154	204	153.999	191
LAMP3	16	12	13	31	21	34	10	29	13
FAP	0	0	0	0	0	0	0	0	0
NEBL	52	58	61.688	33	41	19	68	43	54
ACER3	164.001	159	174	222	220	185.001	155.715	160.001	168
UBE2K	475	571.003	519	547	554.702	537.034	641	552.95	561.786
PIK3C3	32	31	24	28.008	38	24	37.976	34.995	54.977
TIGAR	511	607	610	776	778	639	672	576.046	715
TULP3	120	158	132	158	159	154	175	144	146
SYNJ2	33	39	16	50	82	54	39	35	41
ADCY2	0	0	0	0	0	0	0	0	0
PPP2R5C	1312	1572	1440	1322	1506	1221	1746	1406	1659
RBFOX1	3	0	0	2.939	0	1.001	0	0	1.102
HOXA9	144	209	152	82	76	98	198	192	236
EDN1	43	36	38	21	29	20	43	38	54
MLLT10	22	29	47	43	25	21	27	19	25
ZCWPW1	35	43	40	25	38	48	34.001	35	37
FGF20	7	20	14	15	13	4	18	21	22
P2RY10	0	0	0	0	0	0	0	0	0
ITM2A	0	0	0	0	0	0	0	0	0
NRDC	313	385	348	274	306	261.001	353	382	377
VDAC3	2557	2732	2569	3221	3988	2984	3005	2622	2919
TNRC6C	3	4	4	4	15	17	2	9	10
CBFA2T2	3	23	9	17	6	6	8	7	12
BRINP1	0	0	0	0	0	0	0	0	0
ITCH	70.262	86.138	74.819	84.878	88.131	114.371	101.511	74.552	85.61
PKD2L2	1	3	1	0	0	0	4	0	1
TP53INP2	17	14	12	21	15	19	8	11	7
SDF4	293	376	273	219	212	273	381	269	315
BPIFB2	0	0	0	0	0	0	0	2	0
TOLLIP	90	112	82	61	51	87	86	75	118
UBE2D4	97	84	67	66	51	50	75	42	131
CLUL1	0	2	0	0	0	0	0	0	0
CDH17	0	0	0	0	0	0	0	0	0
THOC1	281	350.999	318	348	341	250	379	347	384.999
FKBP7	100.001	124	120	144	162	129	142	130	141
OSBPL6	14	6	16	17	16	6	16	7	11
SLC1A3	53	70	72	40	44.001	47	41	40	73.001
XRCC5	2551	2870	2878	2454	2795	2410	3111	2699	3257
LXN	0	0	0	0	0	0	0	0	0
SP140	0	0	0	0	0	1	0	0	0
MKNK1	511	505	362	578.999	677	628	575.999	453	480.998
REXO1	7	11	2	10	6	11	3	6	7
RAPGEF3	161.999	124.001	177.001	108	81.001	100	180	181.999	214.001
CEACAM1	14	18	13	14	22	15	14	9	18
CIC	20	27	24	28	29	29	26	36	11
PAFAH1B3	3085	3196	3042	3226	3667	3286	3627	3035	2974
OPHN1	30	28	44.905	41.999	32	34	41.017	24	29.148
AFM	0	0	0	0	0	0	0	0	0
KIF22	1256	1536	1301	1289	1433	1153	1435	1174	1283
CARMIL1	19	10	11	33	15	17	14	11	12
PGM1	87	102	99	99	110	94	106	99	127
DDX1	706.002	733	728.999	638.999	688.999	598	741	662	896.999
DNM2	10	12	22	23	24	29	21	19	16
RIMS1	0	0	0	0	0	0	0	0	0
MOXD1	0	0	0	0	0	0	0	0	0
STX7	277	389	327	327	337	283	331	339	358
RABL2B	57.287	61.552	58.783	48.426	67.067	39.102	72.675	70.229	50.348
KEAP1	164	209	212	172	168	246	185	191	194
DDX43	0	0	0	0	0	0	0	0	0
PTPRH	2	5	1	3	4	8	2	5	5
DCT	0	0	0	0	0	0	0	0	0
SLC35C2	476	505	459.001	394	490	416	460.001	352.001	441
CRYBG3	14	3	4	2	4	1	1	2	10
EPHA6	0	0	0	0	0	0	0	0	0
SCTR	0	0	0	0	0	0	3	0	0
RFX3	9	11	3	3	10	1	11	6	12
RIF1	45	36	37	40	56	49	46	36	45
RAB21	54	38	40	58	60	86	55	43	49
SLC4A4	0	0	0	0	0	0	0	0	0
RDH8	0	0	0	0	0	0	0	0	1
SESN1	7	3	1	4	7	9	1	0	4
MID2	6	6	7	11	18	12	5	7	12
DNAAF6	0	0	0	0	0	0	0	0	3
COL5A3	0	0	0	0	0	0	0	0	1
SRCAP	0	3.157	6	2	1	6.903	6.131	2.999	6.297
PUM3	474	578	597	536	518	464	570	520	594
CPB2	1.996	0	1	0	1	0	0	1.025	0
CHRNA3	1	0	2	0	1	3	1	1	2
PSEN1	325	371.001	346.094	378	373.999	355.095	432.002	351.998	378
CPOX	10	12	26	10	14	11	16	17	16
CLDND1	440.999	547	528	495	611	494	508	417	529.999
MOK	10	2	2	6	4	11	2	5	3
HSP90AA1	3786.01	4389	3684	5012	5796	4279.01	4037	3566	4233
RBL1	21	33	41	23	25	20	22	21	26
DLGAP4	240.999	288	235	268	301	340	274	219	293
IGSF9B	33.001	29	24	25	17	29	23	17	23
CFHR2	0	0	0	0	0	0	0	0	0
NDC80	717.775	810	749	532	592	534	681	634	708
AP4E1	12	6	6	3	6	7	13	7	7
RSBN1	4	16	10	6	5	0	6	5	5
MAGI3	3	7	0	4	2	4	1	11	2
CXCL2	1	4	0	0	1	0	0	0	7
AFP	0	0	0	0	0	0	0	0	0
COL4A4	2	0	0	0	1	2	0	0	0
TCF7	132.883	98	108	112.381	144.992	101.999	159	149.001	161
OSTM1	26	44	41	32	20	36	32.999	17	41.001
CDH7	0	0	0	0	0	0	0	1	0
IMPG2	0	0	0	0	0	0	0	0	0
PCNP	1470	1656	1636.02	1310	1399	1172	1744	1560	1694.98
EXD2	79.999	74	88	73.001	52	86.001	101.001	63	115.999
ARG2	336	434.109	358	649	762	570	501	352	457
PKP1	1	1	2	2	3	1	4	2	1
UBA5	78	90	96	64	60	83.001	95	83	93
CDC14B	17	9	19	9	13	10	8	2	9
ZNF510	32	20	14	27	26	16	27	19	16
LRP2	4	0	5	1	3	0	5	2	2
JMJD4	85	79	104	77	82	107	96	124	95
DUSP12	625	717	694	549	642	513	1134	961	956
AACS	26	27	36	19	38	37	23	20	36
DELE1	195	186	154	202	205	191	192	146	173
SLC13A1	0	0	0	0	0	0	0	0	0
CADPS2	0	3	2	1	2	9	0	0	0
PCDHB4	0	0	0	0	0	0	0	0	0
PCDHA6	0	0	0	0	0	0	0	0	0
PCDHGA2	0	0	4.126	6.816	0	3.61	0	0	0
IFT25	3462	3786	3395	4439	4947	3912	4887	4036	4078
PHLPP1	2	1	8	1	2	0	0	4	3
ATP8B1	0	1	0	3	0	3	1	0	0
IL12RB2	2	7	6	8	3	6	7	4	5
SMARCD3	24.999	34	18	24	20	24	21	28	21
WDR70	200	182	186	171.001	200.844	180.381	176	185.924	201
FYB1	0	0	0	0	0	0	0	0	0
MPP4	24	30	21	46	24	25	25	27	29.001
STRADB	20	23	15	15	17	15	16	11	19
BZW1	2238	2766	2687	2084	2178	2552	2627	2262	2854
PGR	0	0	0	0	0	0	0	0	0
C1QTNF3	0	0	0	0	0	0	0	0	0
ME2	30	32	46	41	22	46	34	32	61
C5orf22	40	74	68	58	53	69	81	47	86
CCNT2	38	41	47	19	33	50	35	45	38
FAM135A	13	32	32	17	22	21	29	8	15.999
COL19A1	0	0	0	0	0	0	0	0	0
EPB41L3	0	0	0	0	0	0	0	0	0
COBLL1	1	4	2	6	8	11	6	1	8
DLG3	128	173	152	172	189.001	167	165	186	164
KCNK2	0	0	0	0	0	0	0	0	0
SERTAD4	2	0	2	1	2	2	2	6	2
TRAF5	5	12	6	9	12	7	13	7	21
MRPL22	5159	5639	5163	6077	7100	5802	7042	5988	6109.02
GEMIN5	37	43	23	51	48	45	39	48	64
OPRK1	0	0	0	0	0	0	0	0	0
NFE2L1	157	187	140.001	183	222.005	208.947	157.999	148	157.001
SEMA5B	0	0	0	0	0	0	0	0	1
GSK3B	50	67	55	18	49	33	34	27	58
ITGB5	402	452	324	171	204	193	336	311	364
ERC1	15	12	11	7	9	17	15	3	18
XPO1	245	277.01	287.001	177	212.001	184.998	237.999	216	245
RNF13	455	589	556	312	341	314	594	503	629.001
DOP1A	5	19	7	7	10	9	10	8	2
LYRM2	1259.01	1528	1317	1364.21	1514	1228	1657	1290	1512
BCKDHB	78	73	83	69	36	63	65	59	86
KAT6A	10	18	31	10	17	16	13.999	12	22
TUT7	32.001	42	27	52	45	33	34.001	29	32.001
ULK2	8	13	10	7	10	3	2	1	1
GRHL2	0	0	0	0	0	0	0	0	0
TNPO1	159.999	172	176	181	183	156	166	153	169
PLOD1	208	265	283	283	304	306	291	239	306
P2RX5	31.718	34.673	34.465	30	24	38.823	33.454	27	53.781
ITGAE	3007	3099	2865	3231	3620	2875.94	3412	3037	3174
DIS3	45	79.999	60	55	33	41	65.001	66	71
PIBF1	88	109	131	86	73	119	106	116	130
TDRD3	29	49	62.001	44	41	29	62	53	44
_ ENSG00000083622.8	0	0	0	0	0	0	0	0	0
NUFIP1	205	207	249	236	238	204	317	253	281
PDS5B	27	47	31	23	25	19	25	29	48
OXCT1	161	184	214	240	196	207	198	157	196
RRAGB	57	67	60	49	55	27	54	55	55
EPYC	0	0	0	0	0	0	0	0	0
CYLD	19	28	33	47	38	26	27.999	22.999	47.001
SLC27A5	353	346	267	293	354	278	523	415	386
ZNF324	27	20	27.693	32.923	24.577	23	20.749	29	28
ZNF671	0	0	0	0	0	0	0	0	0
ZNF416	9	3	3	4	12	6	3	4	7
ZNF586	20	25	22	20	12	11	20	15	22
ZNF446	12	8	6.307	12.077	13.422	1	14.25	8	12
RPS5	37608	40205.7	35776	40099	47863	37823	47278	40107	39904
FAT1	66	50	63	52	65	40	67	40	42
YTHDC1	44	46	25	32	41	24	51	39	49
CHMP2B	450	473	514.001	411	405.001	440	510.999	414	535
SMAP2	32	32	13	35	43	40	29	34	25
PPIE	1004	1179.79	1141	1211	1310	1062	1541	1360	1510
ZMPSTE24	302	424	463	272	323	267	427	383	454
STARD7	225	288	243	254	319	222	258	189	236
NOA1	17	18	19	8	35	10	20	28	29
REST	9	16	18	7	24	16	12	7	24
HAL	0	1	0	0	0	0	0	0	0
SSH1	31	29	29	37	41	27	35	17	31
GSTP1	42604.1	44212	39943	47590	55991.1	44089	52422.6	43268	43488
APLP2	430	510	398	246	240.999	347	439	359.001	453
FAM234B	9	15	10	18	14	21	8	10	18
SLCO1A2	1.453	2.801	1.11	0	5.418	1.155	2.047	1.346	2.091
WBP11	564	638.314	589	557	591	558.35	652	543	672
EIF3I	4700	5067	4788	5220	5807.99	4720	5656	4867	5184
NKAIN1	15	18	4	10	17	19	14	12	6
COL16A1	14	21	11	16	20	8	11	15	11
TXLNA	34	54	53	39	48	49	43	45	51
APOB	0	0	0	0	0	0	0	0	0
NCOA1	22	17	13	21	24	24	17	22	25
AGBL5	113	156.001	178	120	120	110	141.999	128	148
EFR3B	8	10	2	7	11	9	11	8	3
KIF3C	13	14	17	21	12	16	14	4	11
RAB10	264	340	295	194	231	233	370	275	402
GCKR	0	0	0	0	0	0	0	2	0
HADHA	843	991	898.999	802	850	732	1003	910	999
MAPRE3	1	11	3	10	4	9	15	2	8
CAD	94	90	71	105	111.009	117	111	80	107
BCORL1	31	36	42	44	85	71	43	39	38
ATRX	48	41	40	34	35	21	37	21	28
AK6	1472.86	1584.2	1549.73	1629.17	1749.66	1564.55	2059.01	1716.41	1889.6
FCN1	0	0	0	0	0	0	1	0	0
MYNN	153	192	142	182	163	158	228	213	242
MECOM	0	0	4	0	1	2	2	0	0
SCAMP1	70	74	90	62	72	48	88.674	74	87
PREP	17	38	26	11	11	17	23	12	23
HACE1	2	4	0	1	7	7	5	1	4
SEH1L	660	874.001	864	637	683	701.988	882	828	920.408
WDR47	2	5	10.944	4	8	7	7	4	9
WDFY1	27.907	59	37.979	29	41	25.998	48	28	40.954
OVGP1	0	0	0	0	4	1	0	0	0
SLC25A24	102	128	124	88	66	97	121	100	143
MAP3K4	1	5	17	5	5	6	6	4	5
PILRA	0	6	0	0	7	1	0	0	8
IGSF9	4	0	1	10	0	10	2	1	12
ABCB1	10	13	8	6	7	14	7	8	8
AKR1B1	7	7	2	14	16	32	4	1	5
CPNE3	92	135	130	109	138	134	122	102	126
RRN3	64.944	108.004	93.448	79.735	85.42	86.522	98.887	110.553	117.752
CTTN	197.999	213	221	183	197.001	172	190.999	163	254
WNT11	11	6	2	0	4	0	13	0	1
MTIF2	244	299	246	237	269	204	286	281.999	356
DDHD2	7	21	4	8	15	16.999	17	10	22
TTC39A	1	1	3	6	6	7	8	4	0
ORC1	64	105	114	108	117	106	101	98	110
MGST2	854	937	879	910	1193	942	1026	756	823
CHERP	65	79	73	83	98	74	111	87	96
ATG16L1	93	84	102	95	77	84	88	88	88
POMGNT1	91	78.001	74.001	72.042	58	72	64	55.999	116
RAD54L	164	137.001	172	186	189	158.001	171	137	176.999
MAST2	40	20	28	19	32	40	29	23	31
DNAJA1	9559	10578	9828	13404	14922	12801	10952	8985.25	10332
CHMP5	2103	2176	2210	2421	2678	2215	2557	2337	2421
NFX1	52	72	73.141	61	56	74	88	68	80
DIMT1	211.999	261	279	297	337.999	298.999	232.999	186	213
IPO11	39	52	46	41	40	46	65	34	67
FOLH1	0	0	0	0	0	0	0	0	0
EIF2AK1	257	281	184	193	253	225	258	220	192
NME8	0	0	0	0	0	0	0	0	0
EPDR1	90	72	67	74	81	65	60	66	58
SNX10	281.001	264	321	243.001	241.001	270.001	340.999	247	356
SEPHS1	379	404	360	320	337	379	371	292	395
MRPL28	531	654	658	337	398	499	619	469	661
HBQ1	37	29	28	14	10	43	31	25	23
ITPKC	19	19	14	17	14	27	15	11	24
CEACAM6	0	0	0	0	0	0	1	1	0
FAT2	0	0	0	0	0	0	0	0	0
RBM22	490	547.001	561	580.999	611	553	730	616	688
TMED2	1255	1537	1480	1318	1301	1397	1537	1339	1691
ERO1B	6	8	5	3	8	7	2	2	4
HSD17B2	11	6	21	8	11	14	18	19	15
TXLNG	85	73	86	88.797	89.004	98	120	88	93
PPEF1	0	0	0	1	0	0	0	0	0
LAT2	55	58	51	143.999	123	144	78	72	65.999
ZW10	249	281	282	209	223	225	279	217	323
ALG9	114	93	100.001	60	74	56	126	85	121.999
MYBPC2	9	11	10	0	3	0	12	2	5
NOX4	0	0	0	0	0	0	0	0	0
ACOX3	60	91	78	66	80	82	55	59	67
MTMR2	187	225.001	210.999	143.001	146.998	144	220.999	214.001	244
HSD17B14	0	1	0	0	0	0	0	0	2
TRIP6	88	142	92	127	105	104	148	128	128
ACHE	6	7	5	7	12	4	3	6	7
SRRT	732	830	784	681	621	674.001	829	742	835.001
BAX	832.115	869.01	851.001	757.001	869.978	819.965	1021	747.002	890.495
NLK	68	64	44	45	53	60	53	50	56
ADAMTS2	0	0	0	1	0	0	0	0	1
TMPRSS11E	0	0	0	0	0	0	0	0	0
ATXN7L3	34	45	55	45	57	41	31	38	33
PGS1	78	110	92	68	33	88	115	97	130
UIMC1	260	280	281	233	219.001	234	331.999	322	330
CETP	0	0	0	0	0	0	0	0	0
MMP2	20	20	34	39	46	54	28	35	34
MT3	31	41	34	70	98	53	47	33	32
LPCAT2	122	162	99.438	77	64	80	140	105	122
OGFOD1	233	242	198	227.001	237	220	238	179	223.999
NOP14	148	166	141	124	106	143	191	171	200
ADD1	44	63	63	36	33	46	55	72	64
L2HGDH	54.168	89.583	69.766	84.792	104.415	55.678	89.618	78.004	86.288
RTRAF	4628	5007	4504	4547	5259	4319	5698	4835	5251
NID2	0	0	4	0	0	0	0	0	0
GMCL1	35	48	50	35	24	30	36	37	34
SF3B2	1321	1545	1590	1497	1520	1391	1860	1633	1744
KLHL42	40	38	44	18	26	26	49	28	25
GNAS	1662	1894	1624	1569	1790	1397	1832	1465	1664
PTHLH	44	43	27.999	25	33	34	48	41	38
PHACTR3	79	67	83	90	90	101	114	93	60
ERGIC2	898	1133	1094	1001	1161	1003	1286	995	1272
TFAP2C	5	9	6	8	10	5	5	3	20
AURKA	1715	1940	1994	879	1007	910	1461	1118	1478
CASS4	3	1	2	3	1	3	2	1	11
PIR	905	955	1004	1130	1260	1162	893	856	798.001
AAMDC	1451	1355	1406	1472	1650	1327	1620	1348	1380
RFX2	48	53.001	34	33	27	33	45	33	22
METTL2A	714.186	700.262	656.852	745.025	827.901	725.097	891.887	745.371	891.222
SULT2B1	13	11	17	8	8	17	22	12	15
ALG6	108	146	136	123	136	137	154	115	137
CNOT3	51.001	37	39	49	33	45	72	55	42
GP6	0	0	0	0	0	0	0	0	0
PTPN4	10	4	3	10	16	12	6	11	4
DDX18	488	668	548	520	551.264	488	732	594	726
KHSRP	102	123.224	97	97.005	142	78	97	88	100
GNA11	14	15	6	30	13	18	7	11	11
EDEM2	426	443	457	436	413	352	476	413	413
DNMT3B	7	10	2	4	3	3	3	0	3
REM1	0	0	0	0	0	0	0	0	0
TPX2	796	1024	1028	657	549	624	858.996	742	908
PDRG1	1661	1728	1575	2102	2573	1963	2294	2033	2233
EPB41L1	44	36	56	48	42	41	59.001	38	56
SLC15A1	3	3	0	3	2	3	3	4	0
DOCK9	109	131	109	89	87	68.001	192	109	120.001
ANKRD10	159	198.001	169	138	106	151	280.999	227	266
TGDS	167	189	169	222	256	203	224	211	211
DOCK3	2	3	7	4	4	4	0	1	12
C3orf18	12	15	18	14	16	15	10	6	28
COQ9	775	901	868	795	950	759	996	797	1016
TMEM40	17	19	25	99	127	126	53	18	24
KIF9	944.001	1006	937.999	991	1051	817.999	1113	905.001	977.001
ARHGAP28	0	2	1	0	0	5	0	0	1
CRLS1	42	31	32	49	57	41	33	48	70
DEFB127	0	0	0	0	0	0	0	0	0
PPP1R13B	14	13	4	9	10	10	7	1	15
ATRN	9	9	15	18	13	22	15	13	23
SMOX	28	50	32	18	29	43	66	44	48
FKBP1A	5277	5517.02	5201	5045	4412	5101	6109	5303	5661
NSFL1C	1188	1237	1241	1206.47	1391	1199	1432	1302	1355
SLC4A11	38	34	33	57	40	50	40	39	38
DNAAF9	12	13	18	7	19	8	7	16	12
ZNF343	58	44.999	73	39	57	23	59	46.999	80
EBF4	1	5	8	1	4	2	2	7	2
CPXM1	3	1	5	13	11	4	4	2	2
MAVS	195.632	184	156	141	186	138	158	171	179
LZTS3	3	1	3	18	3	9	1	8	2
XRN2	751	918	973	623	647	615	890	797	975
KIZ	1174	1227	1133	716	802.999	656	1312	1119	1323
DYNLL1	5548	5712	5082	6921.01	8611	6105	5952	5374	5311
TESC	10	18	19	28	18	8	17	18	25
SNX5	1003	1136	1059	1097	1049	1036	1080	932	999
RPL6	41086	44070	40473.2	43929	50216.6	40984	52919.8	43966	47286
SIRPG	0	1	0	0	0	0	1	0	0
P2RX7	0	1	0	0	0	0	0	0	1
ESF1	162	178	171	138	151	147	177	145	164
RBBP9	103	112	111	184	152	132	134	101	105
ANAPC5	530.001	603.999	650	591	696	623	615	517	646
SLC23A2	15	10	17	13	34	30	20	20	36
SLC8B1	17	21	10	23	10	28	6	5	21
DZANK1	5	6	5	3	6	3	8	8	0
CFAP61	12	6	5	3	11	7	14	7	5
LHX5	0	2	0	4	1	8	4	0	10
TASP1	102.999	132	125	113	119	99.001	124	129	122
OAS1	29	35	36	60	84.001	54.125	55.078	32	30.964
GCN1	46	48	50	46	48	35	32	50	45
RPLP0	38473.5	41523.2	36512.9	40450	48760	35148	44067	36775	39661
PXN	207	181	177.751	151.001	193	198.001	269.001	208	207
SIRT4	17	28	18	27	33	24	17	17	13
RPH3A	0	0	2	0	0	0	0	0	0
TRMT6	297	247	369	431	449	414	388	364	408.001
CHGB	3	1	1	1	3	8	0	3	8
PEBP1	4568	4903	4529	4573	5092	4216	5341	4535	5147
TBX5	0	0	1	0	0	0	0	1	0
BRAP	11	9	21	20	26	20	19	12	20
ERP29	2976	3073	2738.6	2905	3486	2851	3509	2907	3067
NOS1	0	0	0	0	0	0	0	0	0
IGBP1	1056	1219	1088	1295	1423	1015	1231	1121	1106
ZNF302	57.001	80.002	60	53.003	41	40	71	59.002	70
GRAMD1A	45	42	52	69.192	69	38	69	52	71
FXYD3	4	0	10	6	0	0	17	3	0
HEPH	0	0	0	0	0	0	0	0	0
CDIP1	1	1	1	5	2	3	1	0	0
CMTM1	0	0	0	2	0	0	0	0	0
KCNH4	0	0	0	1	0	0	0	0	0
GANAB	472.001	576	509.679	388	474	427.996	547.001	466	540.001
GMIP	48	60	60	43	41	88	78	51	37
BIRC5	3444.85	3741	3738	3253	3564	3087	3658	3124	3418
LAG3	1	1	2	0	0	0	0	1	0
MLF2	938	1088	927.999	840	913	920.474	1043	849	1003
OTUB2	14	37	17	32	39	38	27	32	58
ZBTB25	38	31	25	32	37	32	53	43	30.001
NECAP1	142	157	182	217	233	218	195	165.5	215
ARHGAP4	28	19	27	30	28	30	54	29	25
ANKRD24	0	0	0	2	0	0	0	0	0
DHX32	18	17	15	10	21	9	10	24	20
RCOR1	23	22	24	18	25	39	23	23	25
GPATCH2L	104.001	121	97	125.001	126	93	116	107	139
LTBP4	19	27	22	25	25.498	9	44	19	25
BLVRB	1769	1849	1635	2232	2505	1989	2088	1794	1764
SLC9A1	4	8	8	16	22	5	3	12	3
SPTLC1	901.999	1192	1098	814.001	902	789	1238	942	1179
PAPOLA	522	606	615	407.001	420.001	430	694	567	698.999
CCNK	96.999	109	67	85.001	131.005	87	114	128	146.001
PCBP4	31.999	57.999	46.001	41	31	37	49	42	58
RGS1	0	0	0	0	0	0	0	0	0
YPEL3	24	2	4	11	11	5	3	4	10
MRPS33	2721	2798	2728.86	2681	3085	2619	3420	2784.93	3025
NDUFB2	15177	16364	14456	16328	19343	15535	19014	15975	16550.9
NUDC	1015	1144	1082	876	841	1082	1359	1038	1207
MAEA	637	722	737	535	460	652	780	626	703
ICAM1	161	170	182	235	169	252	229	186	264
STRN4	178	140	128.001	115	123	137	117	105	167.999
IRAK3	0	0	0	0	0	0	0	0	0
LYZ	33	31	32	40	51	23	26	34	40
SI	0	0	0	0	0	0	0	0	0
MUL1	92	136	117	141	113	112	157	120	159
TFAP4	59	64	70	70	59	55	82	74	69
PDCD7	54	22	32	51	35	32	30	30	44
SPG21	139	168	156	160	157	149	185	125	211
FETUB	0	0	0	0	0	0	0	0	0
DNAJB11	859	1018	1001	790	760	891	1038	793	912
P3H2	2	0	3	0	0	0	1	2	0
THPO	0	0	0	0	0	0	0	0	0
CHRD	2	0	1	0	0	0	0	0	0
FLT3LG	73	74.999	57	89.001	95	90.999	92	73.999	91
RAB11FIP3	9	3	5	8	8	6	9	3	2
GNPTG	120	138	138	76	66	70	126	99	195
ZNF268	85.999	92.837	69.922	76	88.914	69	75.975	84	84
GOLGA3	51.999	52	44	57	57	33	76.001	54	60.001
PABPC4	126.999	151.001	120	119	132	115	116	117.001	108.999
CD209	0	0	0	0	0	0	0	0	0
MCOLN1	26	51	25	11	1	12	30	17	42
USP48	44	26	40	25	28	21	34	33	45
EFNB1	208	236	175	130	136	141	246	207	233
PDPR	27.487	52.847	59.549	39.56	55.537	34.908	36.953	25.719	70.889
AARS1	140.001	171	184	189.998	199.999	176.999	153.002	157.999	175.999
GLG1	69	60	44	59	56	65	47	54	49
KIF4A	169.282	160.798	175.306	145.412	119.817	121.492	137.224	152.204	124.272
TNRC6A	14	33	22	26	29	31	24	29	20
PLEKHG2	20	9	26	20	6	11	12	14	6
DLL3	482	555	449	536	597	578	610	489	617
NAT14	81	106	95	83	152	139	108	104	93
PITPNM2	0	7	0	1	0	3	2	3	5.139
EXOC1	81	94	110	94	78	85	89	67	124
RBM27	38	42.939	34.827	25	42.66	41.989	48.457	31.54	62.568
POU4F3	0	0	0	0	0	0	0	0	0
OSBPL8	13	12	24	20	17	13	15	13	9
DTX2	32.181	25.316	25.687	21.182	31.136	31.757	18.446	29.38	30.823
NLRC4	0	0	0	0	0	0	0	0	0
PUS7	301	350	311	303	324	355	385	318	444
LAMB4	0	0	0	0	0	0	0	0	0
NRCAM	0	0	0	0	0	1	0	0	0
LAMB1	29	25	46.999	30.002	35	31	18.999	19.999	30.999
SLC26A4	3	4	14	9	16	8	9	13	18
SLC26A3	0	0	0	0	0	0	0	0	0
DLD	1030	1251	1330	1065	1167	1083	1226	1026	1304
WDR7	4	3	3	3	3	3	5	2	2
TXNL1	1752	2086	1866	1882	2049	1728	2469	2017	2088
IL5RA	0	0	0	0	0	0	0	0	0
ABCC6	0	0	0	3.471	3.015	6.575	4.626	3.027	0
CMTM6	157	171	203	154	135	180	191	161.067	208
RAPGEF4	2	5	6	1	7	2	10	0	1
MAP3K20	54	67	66	57	57.999	47	71	73	70.001
SMPX	0	0	1	0	2	3	0	0	2
FH	1359	1584	1374	1431	1574	1341	1727	1383	1526
SEL1L3	17	20	27	40	43	23	25	12	30
TF	8.239	4.806	0	4.403	6.694	4.863	19.786	9.712	0
CDV3	146	168.999	140	122.999	150	124.999	146	113	143
MYO15A	4	2	1	5	3	6	2	1	7
ALKBH5	137	175	136	116	179	122	174	109	140
APOH	0	0	0	0	0	0	0	0	0
NLRP1	0	0	0	0	0	0	2	1	1
PITPNM3	1	1	7	0	1	0	0	1	0
SPAG7	1088.98	1265	1016	996	939	1043	1354	1183	1300
ORC6	864	931.999	893	1100.97	1147	989	1071	889	1073.86
ZFHX4	0	0	0	0	0	0	0	0	0
SLC17A6	0	0	0	0	0	0	0	0	0
CPA1	0	0	1	0	0	0	0	0	0
ESR1	0	0	0	0	0	0	0	0	0
RGS17	0	0	0	0	0	3	2	0	0
ANGPT2	0	0	0	0	4	0	0	0	0
TMEM101	521	573	535	501	580	509	604	539	611
CCDC80	17	18	23.018	31	48	25	28.794	18	36.93
CMA1	2	2	2	3	4	1	1	6	2
PSME1	4459	4686	4432	4496	5153	4251	5273	4228	4753
PPP2R3C	217	316	280	219.001	234.001	181.001	280	280	281
HAUS4	255	225.999	208.001	238	321	266.001	204.999	210	207
JPH4	0	0	1	2	0	0	0	0	0
CEBPE	0	0	0	0	0	0	0	0	0
SLC7A8	474	528.001	469.999	421	449.001	405.999	497.999	402	474
OSGEP	310	359	355	395	375	291	409.999	344	403
SLC22A17	5	6	8	2	1	4	2	3	8
RNF31	13	11.453	14	11.623	30.001	8	8.392	8.899	24.999
SCFD1	335.999	421	345.001	363	420.999	370.001	459.998	405.999	431.999
G2E3	87	86	93	37	42	52	76	84	96
HECTD1	14	28	7	9	22	10	17	12	21
HNRNPC	6659	7344	7008	6128	7838	6009	7596	6676.5	7320
RPGRIP1	0	0	0	0	0	0	0	0	0
SUPT16H	257	325.201	336.999	328	344	302.999	380.999	338	432.999
TOX4	245	296.999	242	263	278	357.469	338.001	247	300
GEMIN2	266	343	336	394	448	381	403	335	339
TGM1	3	4	3	6	4	2	3	4	5
TINF2	69	99	114.999	127.001	116	118.001	139	104	160
DAZL	0	0	0	0	0	0	0	0	0
TBL1Y	0	0	0	0	0	0	0	0	0
SEMA6A	0	0	0	2	0	1	3	5	6
TRPM7	9	17	18	17	23	16	18	16	22
TYRO3	26	10	18	19	15	9	27	18	28.479
WDR76	120	109	99	84	98	89	109	125.11	118
SNAP23	284.001	325	275.999	353	408	508	387.981	322.999	382
TBX15	0	0	0	0	0	0	0	0	0
PHGDH	1158	1213	1149	1372	1570	1233	1274	966.001	1160
COL9A3	89	92	56	63	66	46	62	69	60
EZR	2165	2454	2385	2191	2104	2197	2459	2348.71	2731
MYL6	43236	45387.9	42252.4	42975	49308	39920	52055.9	43463	43985
AGO1	5	11	10	17	16	15	16	19	16
TEKT2	0	0	0	2	0	0	2	0	0
CLSPN	93	109	97	165	148	130	70.345	115	86
RFFL	20	32	21	17.001	28	30.004	24	21	37
UNC13D	43	51	42	23	32.001	40	41	19	39
MFSD11	345.999	337	317	359	354	328	331	294	386.999
DPYSL2	152	210	138	93	116	104	129	128	196
TGFB2	8	12	9	1	4	7	14	4	11
GPATCH2	54	50	42	41	58	36	48	61	54
NUP50	71	88	68	54	67	56	70	72	92
CDC45	698	786	688.001	757	833	720	806	731.999	757
COMT	243	234.009	253	299.999	289.001	316	353	279.097	289
ADA2	0	1	0	0	0	0	0	0	0
_ ENSG00000093100.13	0	0	0	0	0	0	0	0	0
ECHDC1	813.001	830	742.999	783	815.999	689	926.999	824.001	920
LRRFIP2	72	82	54.001	20	38	48.001	57	54	92
SEC22C	171	180.456	150	173	152.001	139	194	139	147
XYLB	75	105	74	107	108	131	126	117.001	131.001
HDAC6	87	101	86.001	74.001	58.001	66	98.999	76.001	90.999
OR1I1	0	0	0	0	1	0	3	1	0
GABRP	22.726	25.436	13.967	16.999	10.867	13.691	17.507	20.218	4.423
KRT31	2	3	3	0	0	0	1	0	0
CDC6	1016	1229	1157.72	1397	1423	1308	995.999	858	1110
UPRT	46	77	73	72	82	70	83	56	78
CDC23	453	525	499	555	582	489	660	518	746
AAAS	1064	1183	1116	912.999	1077	818	1156	1040	1091
CBX5	1613.99	1629	1575.09	2153.99	2502	2168.83	1946	1638	1707
FMO2	0	0	0	0	0	0	0	0	3
MAP3K1	13	14	7	7	4	12	13	18	15
DHPS	860.966	994.773	942.664	968.736	1080.05	941.464	1185.47	1058.52	1157.88
HOOK2	21.001	27	14	15	20	16	33	26	18
NXPE1	0	0	0	0	0	0	0	0	0
ARCN1	374	466.637	473	480	480	446	491	420	552
EPB41L4B	4	2	2	3	1	2	7	3	4
TMEM38B	387.976	429	404	553	565	473	472	388.925	474
PSMD5	238	324	357	255.001	292	265	327	285	377
PTGS1	0	1	3	6	1	7	0	0	0
NUP188	84	96	74	82	129	89	93	76	82
CRAT	136.999	147	160	84.001	87	90.001	133	98	171
SH2D3C	2	0	0	0	1	0	0	0	3
NANS	1488	1679	1556	1684	2039	1854	1812	1589	1763
TBC1D2	16	14	18	38	19	19	18	11	14
PDE6C	0	0	0	0	0	0	0	0	0
CWF19L1	202.001	210	194.999	211	238.001	181	276	248	221
SEMA4G	2	1	4	4	5	1	3	0	0
BTAF1	7	16	9	4	15	16	13	9	5
IKZF5	61	66	63	55	49	59	73	39	67
BLNK	0	0	1	0	0	0	0	0	0
TLL2	4	2	11	3	3	3	20.021	2	0
CYP26A1	9	12	15	8	14	3	11	10	7
TDRD1	0	0	1	1	0	0	0	0	0
SORBS1	159	242	196	116	100	109	220	204	229
CRTAC1	0	2	2	0	4	1	0	2	0
BAMBI	147	98	123	45	70	42	74	79.873	92
IL11	10	19	6	71	68	47	15	14	9
MYO3A	0	0	0	0	0	0	0	2	0
NUBP2	86.041	82	106	73	66	81	120	82	107.001
SMIM24	0	0	1	5	0	0	8	0	2
TREM2	26	22	9	13	22	13	18	10	28
KCNK16	0	0	0	0	0	0	0	0	0
CRISP3	0	0	0	0	0	0	0	0	0
FKBP5	61	81	68	62	82	80	62	59	72
SRPK1	545.999	682	607	554.001	692.001	590	746	684.005	699.001
BRPF3	19	16	10	14	41	9	15	13	13
MRPS18A	1494	1529	1483	1842	2289	1738	2170	1864	2058
PGC	11	14	12	11	16	3	5	12	7
TMEM14A	1481	1518	1402	1632	1714	1428	1557	1298	1463
EFHC1	81.001	93	77.999	51	55.999	49.001	137	77.001	116
NCR2	0	0	0	0	0	0	0	0	0
HSP90AB1	9337	11100	10673	10043	10800	10040.4	10744	9371	11693.1
MLN	0	0	0	0	0	0	0	0	0
CDC5L	142	167	184	175	178	157	214	141	204
ITPR3	35	45	50	65	49	37	48	58	42.983
ZNF184	26	47	33	26	22	17	37	25	36
SIRT1	12	11	12	4	11	4	2	4	7
HNRNPH3	1852	1974	1815	1438.24	1775	1259	1936	1723	1785
IFT74	75	129.999	135	74.001	108	96	90	94	111
JAK2	3	2	1	4	2	1	2	4	0
IL12RB1	0	0	0	0	0	0	0	0	0
CDC7	83	119	114	113	86	107	114	113	112
SYDE2	0	5	0	2	0	3	7	0	0
PCSK5	16	12.007	21.339	15	15	16	20	13.022	12
SCD	25	30	35	33	44	30	31	32	42
TMED1	368	421	437	474	360	485	445	357	515
ERMP1	2	10	3	4	2	8	8	7	3
NRP1	140	183	173	179	206	116	234.001	187.999	252.999
PRTFDC1	144	177	193	193	228	185	181	173	173
PALMD	0	0	0	0	3	0	0	0	0
TSPAN15	34	50	50	28	21	28	51	50	50
MACROH2A2	40	43	32	5	16	7	45	28	48
WASHC2A	33.724	47.076	37.776	36	42.062	16.583	31.454	48	49.953
MZF1	10	12	9	18	12	9	12	1	18
OCEL1	38	28.001	45	27	21	28	22.999	26	18
MYO9B	18	14	12	11	13	10	18	18	6
KCNK6	2	0	8	8	11	2	0	5	2
CATSPERG	10	7	6	11	16	6	6	10	6
PSMD8	9890	10424	9824	9501	10406	9834	12448	10905	11441
FBXL19	3	2	4	3	2	1	17	1	6
STX1B	1	2	1	0	1	0	1	0	1
HSD3B7	8	10	6	5	4	11	13	1	9
BCL7C	59	91	64.063	48	96	58	68	55.01	61.028
MAGEB2	0	0	0	0	0	0	0	0	0
EFNA2	0	0	0	0	4	3	0	0	0
CIRBP	468	537.001	474	407.001	375.995	342	516.001	401	452.999
ATP5F1D	200.999	123.999	139.001	145	128	168	151	117	146
CBARP	1	1	3	0	7	1	0	0	0
PCDH11Y	0	0	0	0	0	0	0	0	0
AMELY	0	0	0	0	0	0	0	0	0
IGFALS	0	0	0	0	0	0	0	0	0
MARCHF2	12	6	10	7	16	11	18	18	16
NDUFB7	1136	1348	1408	765	723	1058	1617	1289	1409
TECR	5686	6009	5475	5335	6286	5020	6243.33	5246	5344.08
TIMM13	5009	5539	5081	3950	3736	4596	6581	5699	6091
CDC34	22	37	14	17	26	26	24	29	17
MTAP	251.865	327	290	368	344	342	316	298	345
MISP	103	87	124	90	108	108	112	81	116
CEP170B	8	26	24	19	17	10	24	10	13
POLR2E	2807	3253	3301	1922	1393	2588	3386	2780	3339
POLRMT	23	36	39	28	35	41	30	32	32
HCN2	3	5	12	14	13	5	8	6	5
CDHR5	0	0	0	0	0	0	0	0	0
IZUMO4	1	3	0	4	2	3	1	3	0
RASSF7	130	110	72	111	109	89	115	124	95
PALM	4	1	1	6	4	7	1	1	3
MADCAM1	0	0	0	0	0	0	0	0	0
IGF2-AS	0	0	0	0	0	0	0	0	0
MKNK2	55	66	65	94	88	74	72	40	53
ARVCF	0	1	4	1	6	2	8	0	0
ZDHHC8	3	5	3	2	7	1	1	0	2
KLHL22	56	44	34	44	61	36	36	35	61
MED15	97.001	80	84	94	102	108	89	77.999	80
SERPIND1	0	0	0	0	0	1	0	0	1
SNAP29	335	446	337	330	302	437	467	420	392
CRKL	22	23	29	21	12	28	22	19	21
LZTR1	13	14	18	10	20	9	17	25	22
MMP11	3	1	0	4	9	2	0	0	1
CECR2	0	0.999	1	0	0	2	0	0	1
SMARCB1	286.999	321	228	178	107	207.836	244.999	203	446
P2RX6	4	12	4	8	3.996	4	3	7	4
DERL3	109	87.999	90	63	107	79	75	67	77
SLC7A4	30	46	50	101	119	88	41	40	61
BCL2L13	428.999	430	402.999	425	469.001	442.001	554.001	443.001	506
DDTL	0	0	0	0	0	0	0	0	0
OSM	0	0	0	0	0	0	0	0	0
CABIN1	6	10	12	12	5	20	11	11.001	5
TBC1D10A	28	21	26	15	4	17	16	11	29
SUSD2	62	57	37	50	37	65	48	31	60
SF3A1	165	285	254	188	196	203	233	204	307
GGT5	1	12	3	2	0	0	8	9	2
RNF215	9	8	9	7	9	6	5	5	3
SEC14L2	114	132	87	184	233	159	132	152.001	132.001
SEC14L3	0	0	0	0	0	0	0	0	0
SPECC1L	67	52	77.961	61	84	65	80	94	116
PPIL2	128	148	158	166.002	137.001	142	152.999	120	169
UPB1	0	0	0	0	0	0	0	0	0
YPEL1	5	0	5	0	1	3	2	0	0
SNRPD3	5565.36	5769	5551.84	6043.99	7405.97	5943.98	6677.88	5785.33	5883.15
PES1	676.666	800	686.001	700.001	870	767	834	763	819
MAPK1	53	69	51	64.184	62	74	74	47	57
GGT1	2.666	2	0	2	1	0	0	5.438	0
PRODH	0	0	2	0	2	1	1	1	1
PPM1F	32	41	33	25	27	34	43	31	41
SLC35E4	8	15	10	18	27	31	8	13	10
TOP3B	12	4	7	14	9	16	9	5	18
CRYBB3	0	0	0	0	0	0	0	0	0
CYTH4	0	3	4	3	3	7	7	0	1
ESS2	45	47	33	60	38	74	57	29	59
MFNG	2	4	6	7	0	4	10	10	8
CARD10	17	17	7	3	12	4	12	7	8
SLC25A1	43	58	42	41	45	48	73	41	41
GRK3	1	4	2	13	10	3	10	3	3
PLA2G3	0	0	0	0	0	0	0	0	0
LGALS2	0	0	0	0	0	0	0	0	0
HIRA	14	24	16	13	20	11	15	24	25
SH3BP1	23	30	33	32	30	26	27	17	25
SEZ6L	0	0	0	0	0	0	0	0	0
LGALS1	34616	34518.8	29790	25399.1	31714	22271	37855.1	32177	31580
HPS4	48.999	47.999	62	39	30	39.999	66	42	32.999
_ ENSG00000100101.15	1.002	0	1.03	0	0	0	0	0	0
SRRD	24	15	24	22	14	13	12	11	10
PATZ1	24	28	22	40.999	33	30	23	27	31
TRIOBP	15	21	33.974	26	25	20	23	22.001	27
TFIP11	125.001	145	122	120.999	134	105	129	127	143
GCAT	37	60	41	41	38	71	42	28	43
GGTLC2	0	0	0	0	0	0	0	0	0
CRYBB1	0	3	0	0	2	0	0	0	0
ANKRD54	59	63	48	55	59	60	45	52	79
EIF3L	2166.86	2452	2217	2615	3018.97	2337	2205	1877	2048.98
SNU13	9872	10392	9330	11921	13887	11008.2	13057.9	10966	11234.8
MICALL1	17	19	23	30	47	24	15	24	22
POLR2F	7297	7558	7166	8246	9886.21	8027	8676.98	7269	7554
SOX10	0	0	0	0	0	0	0	0	0
CCDC134	212	250	226	324	288	285	254	195	215
DEPDC5	19	24	26	23	32	22	28	6	17
PICK1	13	14	14	30	22	21	36	8	19
TTC28	0	0	0	0	0	0	0	0	0
SLC16A8	0	0	0	0	0	0	0	0	0
SEPTIN3	7	5	7	7	15	17	25	13	2
SLC5A1	1	1	0	1	2	4	1	0	2
SLC5A4	0	0	0	0	0	0	0	0	0
KDELR3	625	719	697	703	939	760	767	652	760
CYP2D6	0	0	0	0	1	0	0	0	0
DDX17	123	168	147	90	120.001	85	163	144	161
DMC1	45	52	60	35	36	49	65	64	37
TCF20	11	26	17	10	20	14	27	16	15
HSCB	261.001	232	282	286	302	274	389	334.001	341.999
CBY1	311.001	338	296.999	363.001	491.001	310	331	245	271
TOMM22	3075	3380	3066	3222	3831	3234	3841	3259	3465
RSPH14	2	6	1	1	2	3	11	7	8
XBP1	139	107	109	125	147	133	80	70	78
RTCB	1620	1848	1850	1532	1859	1527	2124	1783	2018
JOSD1	62	70	48	79	60	63	48	33	66
FBXO7	372.999	457	367	300	357	340	395	322.999	445.999
GTPBP1	18	33	27	35	27	31	24	27	35
POLDIP3	319	398	395	370.556	422	409	473	468	537
RAB36	11	15	16	23	18	14	25	15	20
TIMP3	18	19	15	29	15	27	21	18	16
PPP6R2	3	15	8	17	8	3	7	10	8
SBF1	34.001	43	18.999	28.001	14	19.999	20.001	17.999	6.001
SUN2	20	28	47	11	15	18	13	26	28
CYB5R3	419.583	494	388	232.96	278.929	326.809	377.999	306	400.999
DNAL4	89	113	103	87	72	70	105	64	106
C22orf31	0	0	0	0	0	0	0	0	2
MIOX	0	0	0	0	0	0	0	0	0
[truncated: 46,770 more rows]

## Sheet: HT29
	HT29_Ctrl_Bio1_LR	HT29_Ctrl_Bio2_LR	HT29_Ctrl_Bio3_LR	HT29_TrtNUC3373_Bio1_LR	HT29_TrtNUC3373_Bio2_LR	HT29_TrtNUC3373_Bio3_LR	HT29_Trt5FU_Bio1_LR	HT29_Trt5FU_Bio2_LR	HT29_Trt5FU_Bio3_LR
TNMD	0	0	0	0	0	0	0	0	0
DPM1	2070	2191	2346	1549	1283	1784	1863	2114	1818
SCYL3	38	69	28	43	37	45	42	45	43
FIRRM	111.655	170.999	97	140	84	120.895	129.383	169.988	130.001
FGR	0	0	0	0	0	0	0	0	0
CFH	82.91	82.844	99	55.731	35	61.612	76.956	101.268	87.902
FUCA2	310	445	272	323	254	306	251	391	391
GCLC	65	85	63	42	40	70	35	48	57
NFYA	58	74	47	39	18	42	56	72	61
STPG1	72	67	68	65	64.001	78	61	58	103
LAS1L	574	361	394	302	203.001	296	309	413.001	362
ENPP4	16	20	16	22	8	26	12	27	19
SEMA3F	0	0	0	5	0	0	2	0	0
CFTR	101.001	124.001	113	70	55	89	64	70	98
ANKIB1	24	39.913	24	24	12	46	18	38	21
CYP51A1	367.391	420.015	380.807	393.89	301.314	485.456	329.806	491.843	372.706
KRIT1	40.999	48.001	52	13	23.001	27	38.014	52.001	35.016
RAD52	4	6	4	2	3	3	4	9	17
BAD	122	177.999	118.174	167.922	142	154	129.936	218	193
LAP3	795.36	1071	964	812	611.155	863	814	1122	833
CD99	10	29.5	11	10	6.5	17	8	15.5	15
HS3ST1	193	231	162	292	219	270	192	257	281
AOC1	27	14	16	21	17	27	19	21	20
WNT16	0	0	0	0	0	0	0	0	0
HECW1	1	0	0	0	0	2	0	0	0
MAD1L1	4.221	3.05	3.123	0	3.091	0	2.022	1.017	1
SNX11	89	95	92	59	59	78	77	130	90
TMEM176A	0	0	0	0	0	0	0	0	0
M6PR	702	783	679	468	374	523	565.999	758	559
KLHL13	0	0	0	0	0	0	0	0	0
CYP26B1	1	0	0	0	0	0	2	0	4
ICA1	371	422	364	300	219	293	329	398	320
DBNDD1	9	5	6	3	5	4	9	5	10
ALS2	39	64.999	66	45.994	41	47	49.955	94.999	77
CASP10	22.002	24.238	25.788	17.873	25.285	24.093	22.675	18.013	25
CFLAR	383.896	121.919	88.248	159.908	91.013	138.23	123.997	134.932	113.161
TFPI	905	1026	828.002	872	659.999	872.28	818.142	1196	971
NDUFAF7	255	325	297	214	155	214	258	325	265
RBM5	61	77	53	55	37	47	65	74	58
MTMR7	0	0	0	0	0	0	0	0	0
SLC7A2	12	20	7	2	5	9	12	7	2
ARF5	1532.65	1490.46	946.693	1204.06	852.775	1235.38	745.303	1094.71	1544.02
SARM1	28	37.72	28	24.836	11	22	33	33	30
POLDIP2	136	136	80	90	49	100	74	68	93
PLXND1	2	11	9	7	4	4	1	2	2
AK2	4380	5115	4576	3642	2991	4016	4271	5206	4434
CD38	5	3	5	2	1	2	2	4	5
FKBP4	317	305	305	211	193	261	293	310	223
KDM1A	72	102	94	49	62.997	63	55	82	80
RBM6	61	89	68	60	30	47	38	72	55
CAMKK1	7	8	7	1	1	10	5	4	5
RECQL	81	109	65	91	60	99	81	92	63
VPS50	53	75.001	56	38	34	54.999	54	75	63
HSPB6	5	0	0	0	0	0	0	0	0
ARHGAP33	3	8	9	5	7	4	3	5	0
NDUFAB1	5366	6066	5551	4468	3554	4587	4942	6059.02	5722
PDK4	6	4	3	0	1	2	0	0	3
SLC22A16	0	0	0	0	0	0	0	0	0
ZMYND10	3	0	1	0	0	0	0	0	1
ABCB5	0	0	0	0	0	0	0	0	0
ARX	0	0	0	0	0	0	0	0	0
SLC25A13	116	164	137	75	73	96	82	160	104
ST7	104.001	120	73	104	75.999	95	123	171	91
CDC27	54	46	37	17	25	35	35	59	37
SLC4A1	0	0	0	0	0	0	0	0	0
CALCR	0	0	0	0	0	0	0	0	0
HCCS	85	90	87	61	59	74	96	79	97
DVL2	5	16	5	8	2	6	8	11	12
PRSS22	17	10	4	40	22	16	17	25	19
SKAP2	66	103	86	85	41	65	49	101	66
SLC25A5	17477	19920	17697	15734	12562	17251	18438	22376	17991
MCUB	5	6	4	5	1	2	5	16	7
HOXA11	28	26	19	18.767	18	29	22	49	28
POLR2J	6462.41	7577.82	6575.85	5581.32	4751.89	5967.69	6293.1	7447.57	6999.42
DHX33	12	17	16	12	13	13	20	23	24
MEOX1	0	0	0	0	0	0	0	0	0
THSD7A	0	0	0	0	0	0	0	0	0
LIG3	117	144	108	94.999	52	81	86	106	98
RPAP3	274.001	355	349	312.001	276	327	324	466	336
ACSM3	167	220.001	158	85	78	111	137.001	152	127
REXO5	31	33	28	19	15	20	11	19	18
CIAPIN1	545	713	587	484	414	535	583	702	622
SPPL2B	13	25	15	9	9	17	18	11	14
ATOSB	23	15	10	23.999	33	39	22	10	20
COPZ2	0	0	0	0	0	0	0	0	0
MSL3	117.999	122	133	73	52	91	105	148.999	127.001
CREBBP	26	21	29	38	23	43	30	41	29
TSPOAP1	0	0	0	0	0	0	0	0	0
MPO	0	0	0	0	0	0	1	1	0
PON1	9	5	15	0	1	1	1	4	6
GCFC2	59	41	29	28	20	41	40	41	48
WDR54	756	891.001	714	532	430	595	669	804	650.999
CROT	53	62	59	55	42	69	42	58	50
ABCB4	0	0	0	0	1	0	0	0	0
KMT2E	41	56	54.999	34	25	36	36	71.001	42.001
RHBDD2	513	609	460	461	379	507	475	639	523
IBTK	15	54	26	16	18	16	14	22	10
ZNF195	296	362.999	320	263	221.001	255	266	402.336	372
MYCBP2	19	27	12	15.999	7	16	16.999	16	11
FBXL3	15	37	45	40	19	36	27	29	21
ITGAL	0	0	0	0	0	0	0	0	0
PDK2	188	202.001	145	165.999	97	162	123	144	189.997
ITGA3	74	99	75	102	112	120	105	101	88
ZFX	22.999	29	40	15	18.001	30	28	29	16
ITGA2B	0	0	0	0	0	0	0	0	0
ASB4	0	0	0	0	0	0	0	0	0
GDE1	375	437	338	247	214	270	335	434	431
REX1BD	99	135.999	68	90	65.001	106	54	78.963	115
CRLF1	25	26	16	11	13	15	13	33	31
TMEM98	5	0	2	4	2	3	1	5	5
YBX2	1	9	7	1	3	4	2	4	3
KRT33A	0	0	0	0	0	0	0	0	0
MAP3K14	6	20	25	17	16	16	13	13	25
ABCC8	9	3	5	3	2	2	3	1	9
CACNG3	0	0	0	0	0	0	0	0	0
TMEM132A	8	7	6	5	5	7	3	8	11
AP2B1	208	292	216	226.999	172	235.001	204	288	254.001
TAC1	0	0	0	0	0	0	0	0	0
CX3CL1	0	0	1	0	1	4	0	0	0
CACNA1G	0	0	0	0	1	0	0	0	0
TNFRSF12A	1579	1031	517	767	573.001	770	614.999	1068	1509
DLX6	0	0	0	0	0	0	0	0	0
MAP3K9	10	7	5	8	2	7	8	12	3
RALA	734	1015	712	1170	906.999	1072	887	1181	1101
BAIAP2L1	102	132	121	131	85	130	121	128	109
KDM7A	9	2	7	0	1	3	5	2	1
AGK	102	106.094	96.001	61	47	81	115	98	80
ALDH3B1	48	55	33	131	91	130	36	67	65
TTC22	40	25	35	23	22	19	39	32	22
PHTF2	55	99.822	79	51.965	40	56.999	70	87	68
CCL26	0	0	0	1	0	0	0	2	0
FARP2	49.999	85.999	62	49	32	49	46.001	53	66
USH1C	375	337	308	285	177	281	278	363	250
GGCT	5084	4919	4112	3593	3062	4050	4297.94	5198	4443
DBF4	412	471	421	279	212	314	342	456	370
TBXA2R	0	0	0	0	0	0	0	0	0
IFRD1	302	396.075	271.098	341	248	310.661	525.736	901.498	794.556
LGALS14	0	0	0	0	0	0	0	0	0
COX10	46	51	61.999	59	29	40	58	64	60
GTF2IRD1	37	48	24	48	34	48	33	38	28
PAF1	584	744.923	521	575	436.001	634	395	722	609.994
VPS41	134	197.736	185	110	90	102	138	151	128
ARHGAP44	0	1	0	0	0	0	0	0	0
ELAC2	24	26	15	20.001	14	16	16	16	24
SCIN	8.39	5.076	11	8.062	2.124	5.004	4.044	10	10
ARSD	154	137	155	87	81	148	131	131	110
PNPLA4	297	299	297.958	169	104	191	232	248	234
MYH13	0	0	0	0	0	0	0	0	0
ADIPOR2	111	110	94	83	67	92	74	111	79
CDKL3	25	29	34	12	9	21	16.476	22	15
PRSS21	0	0	0	0	0	0	0	0	0
MARK4	5	13	17	26	16	20	13	24	44
PROM1	18	25	24	23	9	12	19	8	15
CCDC124	203.102	183	174.999	165	122	132	173	205	243
CEACAM21	0	0	0	0	1	0	0	0	0
NOS2	0	0	0	0	0	0	0	0	0
DNAH9	0	0	0	0	0	0	0	0	0
SLC13A2	0	0	0	0	0	0	0	0	0
GAS7	0	0	0	0	0	0	0	1	0
TRAPPC6A	536	633	464	350	328	399	338	404	438.001
MATK	0	0	0	0	0	0	0	0	0
CEACAM7	2	0	0	1	0	1	1	0	0
CD79B	0	0	0	0	0	0	0	0	0
SCN4A	0	0	0	0	0	0	0	0	0
ST7L	156	155	119.001	102	100	97	133.001	145.001	123
PAX6	0	0	0	0	0	0	0	0	0
RPUSD1	43	33	16	20	9	31	39	27	27
RHBDF1	27	40	36	34	31	35	47	52	59
LUC7L	165	187	146	161	137	210	207	307	308
CACNA2D2	1	1	0	0	0	0	0	0	0
TSR3	24	28	18	14	25	27	24	29	36
PIGQ	1	0	0	3	2	10	5	2	1
CRAMP1	0	6	4	3	9	5	4	8	2
TEAD3	29	30	26	36	42	37	30	25	44
SELE	0	0	0	0	0	0	0	0	0
DNAJC11	348.999	335.001	263	213.999	159	206	271	314	308
FMO3	0	0	0	0	0	0	0	0	0
NOX1	148	149	126	155	120	171	143	189	159
E2F2	0	4	10	1	1	3	6	7	18
PSMB1	8544.88	10032	8823	8103	6556	8938.06	8887	10813	8996.92
SYN1	0	0	0	1	1	2	0	0	0
JARID2	2	19	5	9	7	5	6	5	6
CDKL5	5	4	11	3	7	3	7	8	0
CAMK1G	0	0	0	0	0	0	0	0	0
CDK11A	29.317	45.613	42.847	41.898	12.487	52.67	33.442	35.331	31.685
NADK	37	69	53	34	33	48	33	55	60.001
TFAP2B	0	0	0	0	0	0	0	0	0
TFAP2D	0	0	0	0	0	0	0	0	0
DLEC1	0	0	0	3	0	0	2	0	0
ADAM22	3	13	5	3	0	2	11	11	2
CYB561	177.999	159	127	109	85	96	113	157	137
SPAG9	20	20	12	15	19	13	14	18	22
CELSR3	0	2	3	2	4	2	2	5	8
AASS	0	0	0	1	0	0	0	0	0
PLEKHG6	11	24.001	15	13	9	14	17	28	10
SS18L2	1742	2022	1778	1448	1249	1620	1642	1831	1725
MPND	14	11	20	11	1	12	5	24	17
MGST1	7505	8702.66	8073.7	7045	5740.93	7512.65	7539	8968.65	7933.26
CRY1	48	64	61	53	36	37	33	54	61
PGLYRP1	0	0	0	0	0	0	0	0	0
NFIX	54.001	28	34.999	34	18	24	35	35	37
IL32	58	74.999	50	123	88	106	95	53	60.001
PKD1	2	2	5	1	5	3	3	5	5
MAPK8IP2	0	0	0	0	0	0	1	0	0
MED24	90	77	70	67	77.999	80	69	107	117
RHOBTB2	6	12	15	14	6	8	3	7	8
HEATR5B	12	7	8	14	17	13	24	35	13
SEC62	762.577	1011	792	703	523	821.001	752	1130	788
RPS20	79814	82490	81897	66325	54430	71535	77598	83360	80015
CSDE1	1032.02	1503	969.999	941.001	649	1007	943	1423	1130
TENM1	0	0	0	0	0	0	0	0	0
MASP2	0	0	0	0	0	0	0	0	0
IYD	8	2	19	1	2	2	4	5	5
FAM76A	15	14	19	20	13	16	9	13	17
TRAF3IP3	0	0	0	0	0	0	0	0	0
POMT2	23	18	15	19	6	10	16	15	22
VTA1	488	684	521	496	396	482	553	649	533
MLXIPL	0	0	0	0	0	1	0	2	0
BAZ1B	39	66	37	37	34	34	48	30	54
RANBP9	32	31	22	29	28	25	39	37	32
ETV7	0	0	0	0	1	0	0	0	0
SPRTN	94	141	115	61	68	76	77	114	74
METTL13	195	212	191	134	70	117	112	213	138
DYRK4	152	194	156	67	70	76	178	185	164
ZNF207	2201.76	2596	2239	1980	1501	2091	2140	2961	2193
STARD3NL	361	382	360.001	414	292	412	348	449	412
CD9	3481	4158	3451	4877	3511	4720	3900	4768	3904
HHATL	0	0	0	0	0	0	0	0	0
NCAPD2	156	148	114	76	80	88	74	70	82
IFFO1	0	0	0	0	0	0	2	0	0
GIPR	0	1	5	0	3	0	0	0	0
PHF7	2	0	0	0	0	0	0	0	1
SEMA3G	0	0	0	0	0	0	0	0	0
NISCH	16	15	26	16	14	13	10	19	20
STAB1	0	0	0	0	0	0	0	0	0
FUZ	0	2	1	0	3	0	3	0	0
SLC6A13	0	0	0	0	0	0	0	0	0
IDS	123	141.361	99	132.681	112.595	139.312	75.689	133.44	138.774
PRSS3	2854.92	3211.97	2734.99	3356.53	2803.89	3735.42	3336.43	3712.62	3170.54
ZNF200	44	41	45.001	27	26	43	36	62	24
CD4	0	0	0	0	0	0	0	1	0
LRRC23	32.835	37.562	33.477	20.663	25.055	18.415	28.081	43.279	39.283
BTK	0	0	0	0	0	0	0	0	0
FMO1	0	0	0	0	0	0	0	0	0
ELOA	199	213	188	166	148	208	209	269	201
CLCN6	22	21	13	15	14.001	8	9	21	9
MRC2	5	20	19	15	7	20	6	11	11
NME1-NME2	387.16	435.93	329.918	239.68	205.313	261.497	332.644	388.09	355.917
SLC6A7	0	0	0	0	0	0	0	0	0
TSPAN9	1	7	5	9	11	16	10	5	4
BTBD7	12	20.003	8	17	10	22	18	17	12
APBA3	8	6	6	10	13	4	9	16	19
MKS1	79	85.001	69.06	63.024	51	60.999	64	70.031	74.999
ABHD5	81	142	108.999	127	91	128.999	107	133.001	109
ANOS1	0	0	0	0	0	0	0	0	0
AKAP8L	6	5	3	5	5	7	4	8.001	5.889
MBTD1	18	14	5	0	11	6	6	5	9
UTP18	186	301	191	130	121	178	174	275	290
RNF216	60.809	82.366	88.249	42.033	35.532	52.63	73.944	77.629	83.867
TTC19	6	10	10	7	3	6	7	11	5
PTBP1	367.999	364	348	308	280	313.001	357	382	400.001
DPF1	0	0	5	1	3	0	1	3	0
SYT7	1	8	5	8	3	4	9	4	8
LARS2	46	45	43	32	35	29	24.001	46	42.001
PIK3C2A	46	123	85	83	52	69	72.78	70	69
PLAUR	920	1286	1107	2193	1727	2342	1455	1683	1419
ANLN	149	208	182	144	120	173	125	163	187
WIZ	7	12	19	6	1	9	5	14.001	21
RABGAP1	31.999	61	48	17	18	27	43.999	44	53
DCN	0	0	0	0	0	0	0	0	0
QPCTL	103	98	89	80	66	113	66	106	115
PPP5C	139	158	111.056	144	120	152	144	159	156
MAP4K3	20	14	8	6	10	7	6	15	24
ZBTB32	0	0	0	0	0	0	0	0	0
TYROBP	0	0	0	0	0	0	0	0	0
LDAF1	185	199	191	241	174	200.999	203.999	222	204
GABRA3	0	6	7	1	0	2	1	1	3
CD22	0	0	0	0	0	0	0	0	0
SEMA3B	0	1	1	6	2	4	0	2	1
MBTPS2	57	56	61	42	22	41	38	55	54
PRICKLE3	24	14	20	16	18.605	10	8	18	21
LTF	0	0	0	0	0	0	0	0	0
EXTL3	22	21	8	7	11	27	21	16	14
NR1H4	0	0	0	0	1	1	0	4	0
ELOVL5	0	0	0	0	0	0	0	0	0
ALOX5	57	36	59	52	36	76	35	47	28
KDM5D	0	0	0	0	0	0	0	0	0
CALCOCO1	75	97	100.001	105	95	114	81	103	93
UBR7	145	203	140	166	115	161	147	247	199
MAP4K5	10	19	7	6	14	25	15	8	16
EHD3	0	0	0	0	0	0	0	0	0
PSMC4	2418	2710	2401	2559	1887	2739	2638	3076	2509
MAN2B2	74	97	70	75	56	79	60	85	86
SLC7A14	0	0	0	0	0	0	0	0	0
CLDN11	0	0	0	0	2	0	0	0	0
SLC25A39	1373	1442	946	912.999	677	987	828	1309	1279
MVP	40	25	27	19	18	36	29	18	31
NUB1	452.001	488	509.999	345	274	389	439	542.001	503.999
PGM3	211	236	197	253.999	189	300.001	223	238.998	195.999
RWDD2A	59	42	29	46	53	45	37	40	33
CLK1	171	238	138	165	157	175.013	182.742	197	203.811
POLR3B	22	31	36	7	23	15	16	27	29
RNF14	54	80	61	50	59	64	66	108	87
DNASE1L1	144	151	144.001	168	111	160	129.001	175	158
DDX11	206.999	161	145	120.996	94	130	175	203.001	163
HEBP1	148	113	83	89	78	116	53	86	113
MAMLD1	0	0	0	0	0	0	0	0	0
CD6	0	0	0	0	0	0	1	1	2
TACC3	158	197	127	111	98.999	146	82	107	107
UFL1	28	27	34	11	12	22	18	13	18
ZC3H3	7	13	8	7	9	6	4	0	15
CAPN1	382	250.001	202.999	205	210	307.999	200	237.001	213.871
MDH1	3721	2919	2608	2131	1753	2434	2287	2782	2372
SLC30A9	237	312	226	187	127	211	179	246	179
MTMR11	36	67	37.999	63	44	69	50	57	74
COX15	154	192.459	163	120	130	157	184	226	177
CCDC88C	8	20	15	10	7	7	6	12	8
YAF2	154	155.001	110	85	53	96.999	114	130	121
WAS	0	0	0	0	0	2	0	0	0
DPEP1	107	86	100	100	78	106	94	120	124
BID	437.001	512.001	400	525	391	497	336	549.001	534.001
MATR3 _ ENSG00000015479.20	579.312	766.03	620.069	501.237	350.946	479.895	508.458	728.609	596.649
NPC1L1	0	0	0	0	0	0	0	0	0
XYLT2	17	27	29	18	24	24	20	32	42
RGPD5	13.151	12.108	0	0	7	0	3.333	0	0
STMN4	0	0	0	0	0	0	0	0	0
NUDCD3	89	84	98	83	50	61	61	99	88
ISL1	41	63	62	46	27	46	42	44	54
CHDH	39	36	33	18	17	19	16	24	12
IL20RA	22	20	18	20	23	27	21	35	32
CLCA1	0	0	0	0	0	0	0	0	0
CLCA4	0	0	0	0	0	0	0	0	0
GLT8D1	36	44	33.999	44.999	33	28	35	20	28.001
ATP2C1	177	199.001	117	131.999	93	142.001	90.001	160.991	166.001
IGF1	0	0	0	0	0	0	0	0	0
SLC38A5	62	77.001	79.999	43	40	62.001	51	76	106.214
RALBP1	230	324.999	251	337	245	365	255.001	379.999	409
RUFY3	7	6	6	15	3	0	1	7	10
CNTN1	0	0	0	0	0	0	0	0	0
WWTR1	0	0	0	1	1	4	0	0	5
AGPS	34	36	25.001	37	24	47	25	54	59.999
STEEP1	587	645	566	461	394	547	661	832.926	674
ATP1A2	0	0	0	0	0	0	0	0	0
TTC27	133	174	133	87	57	76	116	185	113
ZNF582	0	0	0	0	0	0	0	1	0
VSIG2	743	788	638	629	539	734	538	620	600
PHLDB1	86.001	107	104	103.999	114.001	131	77	89	88.001
MARCO	0	0	0	0	0	0	0	0	0
CYP24A1	1	0	1	1	0	0	3	2	2
PRDM11	0	1	0	1	0	2	2	3	1
SYT13	11	18	10	14	22	25	12	15	20
SNAI2	0	0	0	0	0	0	0	0	0
CD74	0	0	0	0	0	3	0	0	0
HGF	0	0	0	0	0	0	0	0	0
ZRANB1	20	13	21	18	13	12	24	24	24
NCDN	53	52	22	24	29	34	40	69	33
ADGRA2	0	0	0	0	0	0	0	0	0
CCT8L1P	0	0	0	0	0	0	0	0	0
ZFP64	48.999	63.999	60	50	37	58.001	65	44	54
MNAT1	329	418	364.001	253	231	331	381	425	360
SAMD4A	1	4	0	1	3	0	0	5	2
RUNX3	0	0	0	0	0	0	0	0	0
MRE11	188	183.001	158	149	65	110	129	168	131.001
PLEKHB1	190	209	129	101	91	142	131	146	139
SERPINB1	721	849	737	1587	1133	1526	969	1138	946
CYP3A43	0	0	0	0	0	0	0	0	0
SLC7A9	0	0	2	0	0	0	0	0	0
NRXN3	0	0	0	0	0	0	0	0	0
OSBPL5	18	19	19.999	16	5	21.999	25	23	23.999
AQR	57	80	56	44	34	37	48	47	59
CPS1	0	0	0	0	0	0	0	0	0
C8B	0	0	0	0	0	0	0	0	0
FHL1	0	0	0	0	0	0	0	0	0
RTF2	1992	2480	2234	1581	1146	1671	1953	2583	2038
GABRA1	0	0	0	0	0	0	0	0	0
NLRP2	0	0	0	0	0	0	0	0	0
SLC45A4	19	41	18	36	40	32	34	48	33
RNF10	160	187	137	147	157	166	143	176	160
ZNF839	6	8	6	4	1	2	10	0	1
ZDHHC6	611	702.001	714.998	839.001	628	840	778.999	860.001	766.002
GRAMD1B	75	81	55	49	48	58	88	90	84
RNH1	1242	1332	945	995.999	757	1068	590	1117	1180
RB1CC1	27	40	33	14	20	19.024	19	33	24
ERP44	1864	2326	1757	1865	1445	2031	1555	2001	1621
ALAS1	225	278	236	290	217	316	324	401	304
AKAP11	20	27	19	17	8	16	19	4	10
GLRX2	734	1001	711	873	735	895	609	1066	1067
SNAPC1	43	36	27	14	19	18	26	42	45
DERA	589	734	618	465	349	474.001	520	699	516
STRAP	3948	4973.47	4254	3447	2558	3714	4012	5379.98	4235
ABCC2	4	4	1	4	4	14	7	5	8
DEF6	0	2	0	2	0	4	0	4	0
PLEKHO1	0	0	0	0	0	1	0	0	0
GCLM	46	52	56	53	45.693	59.759	64	48	43
UBR2	3	6	8	9	5	15	13	13	4
EHD2	59	89	62	120	85	115	89	104	95
DEPDC1	74	83	80	29	15	37	45	56	47
CCDC28A	265	375	309	208	162	225	256	287	239
RRAGD	0	0	0	0	0	0	0	0	0
HSF2	40	72	58	68	47	70	58	84	46
PHF20	484	542	432	347	328	363	472	462	402
HSD17B6	4	1	1	3	0	2	4	4	0
NR1H3	244	262	196	241	165	219	110.999	233	203
TYMP	0	2	3	0	0	0	0	0	0
NCAPH2	59.999	57	48	69	31	68	47	59	76
TOMM34	1463	1509	1264	1187	919	1283	1256	1653	1321
SEC63	79	86	62.999	57	55	76	64	110	80
KPNA6	72	108	101	70	47	60	82	94	70
VIM	3	1	2	2	4	0	6	8	7
RTEL1-TNFRSF6B	4.581	0	3.985	1.327	2	0	6.588	8.611	0
FAS	19.999	23.999	24	38	23	27.001	29.001	53.014	30.999
RNASET2	262	289	178.64	173	129	167	170.999	228	274
CD44	1979	2548	2142	1751	1214.78	1824	1682	2325.93	1826
KCNG1	0	0	0	0	0	0	0	0	0
AGPAT4	1	8	12	0	1	2	9	9	3
SLAMF7	0	0	0	0	0	0	0	1	0
MIPEP	95	135	90	61	54	56	80.997	85	77
INSRR	0	0	0	0	0	0	0	0	0
IFNGR1	848	1050	848	1098	798.999	1059	1206	1629	1164
B4GALT7	22	51	42	33.001	29	32	25	42	36
VRK2	236	296	252.999	173.999	136	203.001	231	281	227
TNFRSF1B	0	0	0	0	0	0	0	1	4
VEZT	194	195.001	197	183	157	213	190	250	211
POU2F2	0	0	0	0	0	0	0	0	0
BRD9	48	33	39	32.001	26	35	19	46.001	42
SNX1	321	345.999	226	288	210	230	204.995	312	267
TBPL1	288	422	310	304	239	310	298	411	353
BMAL2	21	20	20	39	14	34	24	32	23
BCLAF1	137	129	122	94	78	92	133.001	143	111.001
SLC39A9	40	61	45	51	30	60	45	64	52
IBSP	0	0	0	0	0	0	0	0	0
TFB1M	330.875	420	323	232	203	205	291	404	293
RABEP1	15	17	18	8	6	16	15	25	19
HMGB3	1630	1947	1611	961.032	667	1108	1283.28	1511.82	1369
NUP160	169	268	213	166	118	186	178	269	216
BAK1	270	282	278	270	194	320	326.16	341	258
MUSK	0	0	0	0	0	0	0	0	0
IKZF2	1	4	1	1	0	5	2	4	0
FAM13B	28	16	16	9	13	10	16	32	22
ARHGAP31	0	0	0	0	0	0	0	0	0
CENPQ	204	211	179	221	182	208	218	315	246
SARS1	1556	1936	1654	1542	1358	1749	1331	1764	1321
RANBP3	67	79.999	92	50	39	62	54	62	64.001
ARID4A	19	26	14	10	12	15	14	7	15
EIPR1	783	859.001	697	507	344.999	550	559.999	710	670
PNPLA6	4	5	8	11	1	10	8	8	11
IFT88	167	229	180	138	94	128	171	206	151.999
ALG1	151.001	204	119.999	125	98.847	121.917	121	171.001	145.001
ABCF2	576	760.158	639	424	351	483.997	453	690	518.996
CHPF2	34	15	20	19	24	22	5	12	16
LRRC7	1.001	0	0	1.035	0	0	0	0	0
FUT8	9.111	9.004	20.546	4	2	10	8	10	9
UBA6	42	23	54	43	21	37	35	52	28
GAB2	6	8	7	7	8	2	11	3	2
PIAS1	180	222	182.999	156	129	189	187	243.999	173
APBA2	0	0	0	0	0	0	0	0	0
CLXN	0	0	0	0	0	0	0	0	0
TMSB10	435663	494260	448789	430733	356612	448799	472216	512794	502593
ASTE1	45	81	39	36	31	36	51	74	44
RNF19A	25	14	15	14	5	28	14	18	16
PEX3	154	189	168	144	89	121	154	216	184
GABARAPL2	3021	3485	3021	2681	2190	3040	3136	3745	3285
MYOC	0	0	0	0	0	0	0	0	0
SH3YL1	810.999	874.789	790	664	483	770.001	756	858	740.999
VCL	73	126	101	66	87	89	93	119	118
DEPDC1B	186	196	163	86	68	103	115	129	90
DAPK2	0	0	0	0	2	0	0	0	0
ADSS2	210	258	200	163	113	163	191	227	199
STAP1	0	0	0	0	0	0	0	0	0
RFC1	107	80	80	118	73	112	113	106	122
TBC1D23	45	71	66	62	33	57	41	73	59
CUL3	78	63	72	37	33	40	67	64	70
MYOM2	0	0	0	0	0	0	0	0	0
CYP46A1	0	0	0	0	3	0	0	1	0
ZZZ3	79	80	77	48.001	42	70	69	60	58
SLC18A1	0	0	0	0	0	0	0	0	0
USP2	0	0	0	0	0	1	0	0	0
CASR	0	1.083	0	0	0	0	0	2.279	0
TUBG2	23	25	20	18	9	22	14	17	12
RPL26L1	2007	2418	2034.35	1789	1523	1751.44	2174	2507	2213
FLT4	0	0	0	0	0	0	0	0	0
NSUN2	89	126	63	56	48	54	55	94	99
FBXO42	51	54	48	46	21	23	21	46	42
MFAP3	26	55	23	21	28	29	35	38	25
MRI1	16	14	15	8	11	6	15	18	8
METTL1	692	850	815	534	418	520.001	671	908	718
HOXC8	1	2	0	1	1	0	0	1	0
AGA	82	132	134	94	102	107	103	135	97
PI4K2B	2	6	5	3	3	13	14	10	10
BOD1L1	11	18	16	11	6	26	8	18	13
MAT2B	893.999	1052	875.001	722.999	493.001	741.001	749.999	1040	783.992
TLL1	0	0	0	0	0	0	0	0	0
EDC4	15.243	6.984	6.085	10.51	10.144	5.641	3.057	18.25	12.742
VCAN	2	3	5	2	2	5	5	4	1
CLEC16A	19	27	13	24	15	24	11	27	18
MSR1	0	0	0	0	0	0	0	0	0
CDH1	47	94	51	36	27	48	38	52	48
MTREX	148	134	115	102	90	75	150	161	151
DNAH5	8	12	7	5	6	4	12	12	12
ZFYVE16	6	20	2	10	15	17	11	15	14
RIPOR1	17	33	19	56	39	49	27	44	47
RAI14	47	58	68	59	42.001	59	42	63	74
SOX30	0	2	5	0	0	0	2	0	0
PNKP	72	127	58	61.999	34	71	33	70	85
BEST2	0	0	0	0	0	0	0	0	0
PHLPP2	7	4	4	13	3	6	4	10	7
SPDL1	142	172	164	128	85	87	109	172	147
STAU2	81.999	115	93.001	79.998	49	77	91	111.999	75
SLC66A1	31	18	8	18	23	18	18	12	22.001
CTNS	37	58.001	39	45.999	29	47.999	39.999	66	50
RTN4R	2	2	2	5	6	9	3	0	4
PHF23	141	161	130	144	94	144	127	139	115
CDH10	0	0	0	0	0	0	0	0	0
RAB27B	31	18	10	25	29	49	18	37	30
PSMA4	7716	9660	8262	7612.12	5987	7807	8069	9850	8137
MYO16	0	0	0	0	0	0	0	0	0
LSG1	201	256	180	129	88	135	132	246	174
PARP3	21	21	15	12	8	36	8	21	14
THAP3	176	189	167	143	76	123	136	190	150
RIPOR3	0	0	0	0	0	0	0	0	0
TDP1	40	100.553	83.999	44	27.001	49	60	82	60.999
AIFM2	274	373	325	350	273	356	341	371.002	343
SPATA7	18	21	17	13	5	13	13	17	15
MED17	85.999	105	62	49.999	52	54	75.001	85	51
RETSAT	91	93	69	63	53	62	69	77	58
CAPG	3613	4422	3900	6012	4795	6495	4407	5252	4352
AP2S1	2451	3015	2138.93	2499	1722	2317	1831	2713	3148
USH2A	0	2	0	1	0	0	1	4	0
ZPBP	0	0	0	0	0	0	0	0	0
TG	0	0	0	0	0	0	0	0	0
ADAM28	1	1	3	3	0	5	4	2	2
BARX2	3	9	5	5	2	3	3	10	10
DCUN1D1	207	264	219	270	177	242	205	245	238
JADE2	48	61	51	45	21	35	44	38	40
ZIC2	7	5	0	3	2	1	3	7	7
LCP2	0	0	0	0	0	0	0	0	0
TRIT1	122	127	129	72	60	92	112	205	154
ADRB1	0	1	0	4	0	0	1	1	0
GUCA2B	2	0	0	3	3	7	1	0	0
CUL7	18	21.999	11.999	29.001	11	17	8	9	15
CTNNA1	625	799	667	611	415	629	563	921	635
PHKA2	11	20	15	7	4	13	5	7	3
CNTLN	0	0	0	0	0	0	0	0	0
EPHA3	0	0	0	0	0	0	0	0	0
HSPA5	3175	4247	3236	3319	2431	3449	2400.05	3405	2522
OFD1	12	20	14.001	24	21	19	18	19	14
GPM6B	0	1	0	0	0	0	0	0	1
MAGEC2	1	1	0	0	1	0	0	1	0
PREX2	0	0	0	0	0	0	0	0	0
YTHDC2	10	14	4	6	6	7	8	8	13
CTPS2	21	27.446	23	23	18	14	22	35	28
ATP6V1H	585	568	515	425	347	466.999	370	491	366
POLR2B	200	313	231	210	127	246	216	298	228
ATOSA	2	12	8	7	0	7	7	0	10
ARAP2	2	8	14	12	5	3	4	10	5
TPR	34	73	39	49	22	41	44	47	46
CP	0	0	0	0	0	0	0	0	0
KATNIP	31	24	24	26	24	33	54	40	51
DTNBP1	79.999	91	70	64	57	88	81	107	122
XK	24	11	22	15	10	11	15	20	31
FERRY3	71.258	105.427	72.636	67.627	62.145	93.304	90.95	95.497	91.217
SCML1	57	86	71.633	52	35	68	69	106	55.917
WWC3	0	2	4	5	5	1	1	5	4
ARHGAP6	0	0	0	0	0	0	0	1	0
FAM184B	15	31	14	4	7	2	8	10	2
MAP4	97	119	134	93	67	94	95	103	97.999
GOPC	19	18	10	8	9	16	6	16	20
ROS1	0	0	0	0	0	0	0	0	0
USP28	18	23	21	31	13	19	9	32	22
TSPAN17	27	23	13	27	23	24	14	23	20
NOP16	5249	6478	5590	3795	3382	4477	4989	5994	5490
CC2D2A	26	46	60	34	19	33	52	32	51
RRM2B	19	42	45	33	17	41	30	28	24
ZNF800	13	23	15	15	15	20	9	12	16
TNFRSF17	0	0	0	0	0	0	0	0	0
SNX29	10	2	9	4	11	1	1	4	7
LMO3	0	0	0	0	0	0	0	0	0
GUCA1A	0	0	0	0	0	0	0	0	0
RSF1	156.682	181	175	110	128	143	173	215	182
VPS13D	0	31	7	10	9	12	11	22	26
CELF2	0	0	0	0	0	0	0	0	0
FAM120A	106	153	129	96	67	120	129.001	136	126
COL9A2	0	0	0	0	0	0	0	0	0
KITLG	281	323.144	252	162	140	210	239	293	336
ERCC8	134.999	183.002	166.999	106.999	76	93	144.001	178	159
ADAMTS6	27	30	21	7	4	9	22	17	27
H6PD	2	1	2	2	3	0	1	4	4
VAMP3	1004	1096	935	903	690	1040	885	1089	911
PER3	6	6	2	0	1	0	1	1	6
UTS2	0	0	0	0	0	0	0	0	0
TNFRSF9	0	0	0	0	0	0	0	0	0
EPN3	10	14	6	10	3	18	8	8	4
LTBP1	0	2	0	0	7	8	6	1	3
RCN1	85	118	99	81	67	133	78	86	71
ELN	0	0	0	0	0	0	0	2	1
RFC2	638	827	667	844.001	599	879	686	933	842
CLPTM1L	442.998	627	419	658	609.001	770.001	473.001	678	631
NEDD4L	88	115.002	83.001	64	38	79.001	69	80	86
PPP1R3F	5	0	4	0	0	0	0	0	0
HEXB	66	73	41	68.001	56.001	49	48	66	86
PTCD2	59	68	64	33	22	42	73	70	48
NEXMIF	0	0	0	0	0	0	0	0	0
JKAMP	522	653.519	547	473	415	512.999	503	674	506
DKK3	0	0	0	0	0	1	0	2.001	1
ARHGEF5	45.617	49.327	52.657	45.334	34.015	44.197	72.584	78.633	40.867
NFE2L3	41	49	65	26	21	31	20	35	10
MCUR1	37	65	27	36	32	60	38	46	59
LIMA1	325	429	342	306	205	304	255	358	255
LETMD1	212	249	255	148	121	171	203	288.001	254
SLC4A8	0	0	0	0	3	0	1	0	0
LAMC3	0	0	0	0	0	0	0	0	0
PTGER3	0	0	0	0	0	0	0	0	0
TNIP3	0	0	0	0	0	0	0	0	0
MAPK9	30	36.999	48	41	36	32	28	20	27
COL23A1	0	0	0	0	0	0	0	0	0
BCAR1	16	15	28.999	15	18	20	15	29	10
FHIP1B	57	49	44	50	31	27	39	51	45
HERPUD1	381.953	494	356	439	332	451	205	247	241
HOMER3	0	1	1	0	0	0	1	0	4
RAD51	204	254	207	225	206.999	266	235.001	296	271
POLQ	10	17	20	6	18	19	19	18	10
CYBA	815.112	817.001	717	775.002	516.002	665.999	648.999	767.001	922.999
THOC3	108.37	323.905	184.863	22.138	43.018	296.357	210.813	372.831	241.433
HEBP2	120	89	114	115	76	91	90	117	131
MPHOSPH9	18	16	17	16	16	21	22	17	14
PRSS8	113	142	106	165	112	132	66	127	145
SIKE1	513.999	597	495.999	454	337	461	414	539.999	450.999
FNIP2	16	10	9	3	1	8	7	4	6
MSMO1	319	453	356	456	301	469	263	373	235
ALX4	0	0	0	0	0	0	0	0	0
FOXN3	12	9	2	4	1	7	8	6	5
METTL24	0	0	0	0	0	0	0	0	1
MRTO4	2322	1764	1613	901	791	1102	1508	1644	1678
NNAT	0	0	0	0	0	0	0	0	2
MCF2L2	0	0	0	0	0	0	0	0	0
NRIP2	0	0	0	0	0	0	0	0	0
LAMA3	25	23	23	53	40	54	28	37	57
AP5M1	118	116	104	93	46	89	87	119	64
ANAPC4	87	103	103	59	42	84	69	101	104.999
TRAPPC3	623	767	568	561	427	617.001	548.999	706	655
THRAP3	407	388	374	216	234	327	297	381	258
PHPT1	5453	3684	3489	2716	2645	3323	3232	3307	3349
ENTPD2	2	2.028	7	4	5	0	1	5	6
LY75	34	40	37	24	18	14	31	50	40
ARID4B	641.997	920.514	815.312	714.379	627.005	757.566	985.027	1203.93	918.772
OPN3	13	14	2	9	6	1	7	13	4
SDCCAG8	61	83	71	58	41	60	62	106	51
PTPRN	0	0	0	0	0	0	0	1	0
HHAT	2	6	8	3	0	3	0	5	2
KIF1B	5	18	7	18	10	17	10	15	12
FOXC1	21	25	12	19	11	13	20	18	32
TBC1D22A	5	18	9	2	4	7	8	14	16
SYNE2	7	12	6	5	5	6	11	9	5
PLEKHH1	6	8	3	1	3	1	1	0	2
ATP9A	23	32	17	30	12	32	24	21	12
SPO11	0	0	0	0	0	0	0	0	0
CBLN4	0	0	0	0	0	0	0	0	0
CHRDL2	0	0	0	0	0	0	0	0	0
FAM168A	14	28	20	11	6	19	22	14	25
RELT	7	13	5	9	7	6	6	13	6
GALC	0	0	0	0	0	0	0	0	0
NOP58	1092	1303	1118	665	518	806	838	1177	779
SZRD1	1049	1097	969	946	739	977.591	979	1273	1085
CUL1	219.001	249	178	179	139	226	156.999	252	245
FAM114A2	52	60	39	25	24	41	41	64	47
CYFIP2	50	56	45	65	37	79	64	111	57.999
TAB2	45	26	41	20	22	41	32	33	45
GINM1	164	116	77	94	66	100	53	126	106
EIF2AK2	88	93	75	86	79	100	80	94	94
USP36	37.999	48	27	25.001	21	31	31	32	33
KMT2C	10	12	23	21	1	9	15	9	11.999
MCOLN3	1	0	0	0	0	0	0	0	0
CCDC85A	0	0	0	0	0	0	0	0	0
MRPL43	2593	2858	2640	1960	1655.66	2164	2597	2940	2620
ITIH4	0	0	0	0	0	0	0	0	0
ITIH1	0	0	0	0	0	0	0	0	0
HPF1	179	241	213	146	113	174	193	272	234
ZFR	121	97	80	57	52	55	71	96	84
ZNF280C	3	12	10	7	4	7	1	9	6
NPFFR2	0	0	0	0	0	0	0	0	0
TRAF1	0	0	1	0	0	0	0	0	0
RC3H2	50	37.999	38	23	18	20	32	33	36
IL17RB	57	99	90	81	42	77	102	146	93
TRAF3IP2	26	25	24	32	35	34	40.001	33	30
DCBLD2	116	112	139	171	152	187	210	212	161.999
SERPINB3	0	0	0	0	0	1	0	0	0
SOAT1	23	13	6	26	13	21	8	23.995	24
MSH4	0	0	0	0	0	0	0	0	0
F7	0	0	0	0	0	0	0	0	0
PRDM1	0	0	0	0	1	1	0	3	1
ATG5	255	312	269	203.001	144	226.001	232.001	337	274
TMCC3	1	2	3	4	1	4	4	5	2
PITHD1	54	63	57	52	30	40	42	63	46
MTA3	195	247	225	157	90	161	194.999	269	208
USP13	1	13	10	3	8	7	3	13	7
LAMC2	24	19	24	109	56	71	29	42	43
CDK14	0	0	0	0	0	0	0	0	0
SEC61A1	307.999	336	290.999	294.001	218.999	319	215	271	297.001
PPP1R12A	35	60	32	44	25	27	33	34	30
RASGRF1	2	0	2	2	0	1	2	0	0
CAMK2B	0	0	0	0	0	0	0	0	0
CROCC	0	0	0	0	2	9	1	1	3
POLR3E	43	29	50	17	18	23	43	33	35
ZC3H11A	7.416	39.302	31.266	26.911	28.548	0	16.323	34.378	9.274
RIOK2	136	185	151	160	86	107	139	258	143
YIPF1	156	236	174	150	130	165	203	238	171
NDC1	214	235	214	135	98	155	118	228	167
DGKG	0	0	0	2	0	0	0	1	0
FLYWCH1	0	6	9	7	1	8	1	1	3
UNKL	0	16	9	12	9	6	9	9	16
PARP12	3	10	11	12	9	13	11	7	8
ALDH18A1	272	415	248	183	118	200	207	331	243
TARBP1	16	16.001	11	16	13	9	4	20	6
GATB	177	208	175	113	65	111	148	191	155.001
MXD1	26	42	29	52	37	60	37	42	30
CDK17	7	7	13	5	8	3	4	1	5
DNAJC25	22	16	3	14	7	12	15	13	3
PSD	4	0	1	0	0	0	2	3	0
CTDP1	17	2	2	15	14	4	16	14	8
YBX3	361.999	373.001	264	205	221	253.191	236.001	253	288
STYK1	13	14	18	18	7	25	21	26	8
WNK1	65	66	80	67	38	63	44	39	67
RPS17P5	0	2	0	1.5	1.047	0	0.887	0	0
CCAR1	178	254	210	179.999	120.999	147	184	237.001	153
OGFR	50	69	47	55	62	43	62	69	80
GNA15	7	3	1	13	8	16	3	2	5
CREB3L3	0	0	0	0	0	0	0	0	0
PIGV	94	110.001	85.999	74.999	55.999	82	81	85.999	86
PTPRU	0	0	0	4	0	0	0	0	0
SNRNP40	1275	1589	1249	874	713	925	1004	1612	1304
COL11A1	0	0	0	0	0	0	0	0	0
ACAA1	67	76.001	49.001	40	39	65	62.001	84.999	64
BCAT1	0	0	0	0	0	0	0	0	0
HDAC7	47	53	31	33	40	28	39	65	39
PRDM6	0	0	3	0	0	0	0	0	0
WNT8A	0	0	0	0	0	0	0	0	0
SPAG4	195	204.001	162	264.999	177.999	255.999	206	209	204
MRPS35	3165.01	3777	3137	2464	1846	2590	2937	4092	3240
GUCY1B1	0	0	0	0	0	0	0	0	0
SFSWAP	15.999	38	16	31	19	28	37	31	18
TNK2	22	34	25	30	23.001	49.999	28	46	65
MON2	10	15	4	11	7	7	17	12	13
CDH3	49	44	39	75	47	52	42	65	59
ARSF	0	0	0	0	0	0	0	0	0
GPBP1	163	202	148	118	72	155	151	212	136
DGAT2	29	38	7	18	16	3	18	16	20
ZNF112	7	5	4	4	2	9	5	11	3
CS	1141	1451	1179	1021	689	1058	971	1471	1130
LTK	0	0	0	0	0	0	0	0	0
MRPS24	7039.85	7846.99	6702.99	5623.99	4589.94	5947.84	5585.92	7068.95	6974.95
ELMO2	42	64	46	56	34	58	55	79	45
WAPL	20	36	48	40	25	36	25	38	39
VMP1	1586	1898	1753	1546	1155	1742	1706	2176	1614
APPBP2	16	21	13	14	12	21	21	21	7
POLD1	35	29	25	24	28	29	22	34	20
SEZ6	0	0	0	0	0	0	0	0	0
EIF4B	2207	2427	2234	1671.45	1293	1733	1662	2224	1909
SLC6A16	0	0	0	0	0	0	0	0	0
BICRA	33	46	27	23	23	22	19	24	17
SPHK2	42	54.001	40	35	21	30	35	33	43
RPL18	51584	52657	53621	41243	35355	46714	51780	57354	55481
CA11	142	114	102	54.999	42	65	82	98	67
ISOC2	873.999	1121	616	736	506	685	423	713	882
U2AF2	746	672	603	516	479	538.57	628.001	745	756.999
EPN1	220	164.001	179	144	131	155	204.001	181	208
MED29	517	635	533	504	416	526	582	573	595
AHRR	0	0	0	0	0	0	1	0	1
GSC2	0	0	0	0	0	0	0	0	0
ZNF275	1	7	15	5	1	8	0	7	4
MTMR1	21	21	15	8	5	7	15	13	23
GPC1	3	5	7	11	4	9	6	4	6
ADCK1	13	9	10	5	2	9	12	17	8
HAGH	30	28	8	25	18	40	43	27	24.999
CASP8	534	524	471	493	383.999	488.001	474	544	520.001
LIMCH1	74	99	65.001	96	35.999	43	43	82.001	71.999
INTS13	250	351	328	255	168	240	284	393	293
TM7SF3	70	95	56	52	39	94	102	112	90
DLX3	0	0	0	0	0	0	0	0	0
SPA17	422	479	411	202	214	282	344	377	327
TSPAN32	0	0	2	0	0	0	0	0	0
CCN5	0	0	0	0	0	0	0	0	0
DMRT3	0	0	0	0	0	0	0	0	0
ST3GAL6	2.759	11	9	12	3	10	7	16	7
NGFR	0	0	0	1	0	0	0	0	0
CDON	2	0	2	4	1	2	4	8	1
TAF2	25	30	62.782	38.05	18.17	35.178	32.001	37.342	40.999
HIPK2	24	10	21	20	16	6	19	15	34
TNPO3	74	84	67	55	38	74	89	108	101
BORCS8-MEF2B	0	3.205	5.058	1.007	0	0	0	4.135	1.011
RFXANK	546	613	561.001	728	621	842.999	634	741	627.001
TMEM161A	66	73	43	49	25	41	34	52	73
LPAR2	84	82	50	115.999	99	130	69	133	97
CTSA	916	1096	882.002	674.999	574	782	683.998	1007	829
SUGP2	16	17	14	15	8	14	13	10	11
SLC12A2	50	67	58	24	17	35	68	38	54
SNX24	28	27	24	22	16	26	28	34	25
CNN2	1121	1241.94	873	1012	739.001	952.999	857	1203	1168
ABCA7	168.985	150	144	134	85	102	89	117	168
SNCAIP	0	0	0	0	0	0	0	0	0
DDX20	9	27	28	5	10	19	19	16	17.999
BTBD1	44	68	61	36	20	29	37	48	63
FAR2	14	17	15	8	14	17	21	11	16
BCAS1	37	54	34	21	16	36	37	48	27
POU1F1	0	0	0	0	0	0	0	0	0
CHI3L2	0	0	0	0	0	0	0	0	1
SBNO2	8	6	5	21	7	4	4	7	3
PMS1	122	174	121	99	76	91	135	117	134
HMG20B	56	54	33	25	23	39	26.999	24	31
CALCRL	4	1	0	0	0	1	0	0	0
TAF11	551.999	606	570	465	392	502	567.007	710	510
ANKS1A	17	25	24	24	10	15	19	20	6
AP3D1	43.999	57	49.001	26	44	64.001	38	63	44
ZNF76	31	15	21	6	10	8	11	21	14
NHERF2	89	99.001	90	198	167	160	145.11	125.999	137.001
NTHL1	360	379.001	270	283	212	275.999	160.001	322.999	410
BLTP3A	3	5	11	5	4	10	7	6	8
GNAI3	896	1187	988	945	732	925	1024	1428	1043
IPO5	248	389	357	233.001	180.001	295	291	376	284
OAT	479	601	450	654	462	666	465	602	401
WDR3	135	151	128	84	48	68	109	132	141
PKN2	34	59	61	24	21	27	29	36	39
WDR18	63	49	40	38	29	29	20	38	37
TRAM2	9	6	19	18	8	15	19	20	22
NTN1	0	0	0	0	0	0	0	0	0
GLP2R	0	0	0	0	0	0	0	0	0
MCM10	81	119	85	92	62	70	96	114	116
DGKA	31	39.999	30	51	39	44.999	30	23	22
ERBB3	230.001	246.999	268	213	132	230	233.001	259	265
ROPN1	0	4	0	6	0	1	0	0	0
ANKRD44	3	5	2	2	3	5	7	8	3
KARS1	985	1209	965.074	752	598	802	964	1186	961
ADAT1	16	43	21	34	16	22	18	19	24.157
PDIA5	84	101	58	86	67	85	45	65.999	68
TBC1D22B	34	42	44	36	35	47	41	48	55
NDUFB4	15069.4	17030	15661	12256	10451	13341	15015	16440	16041
MYLK	0	0	0	0	1	0	0	1	0
MAP2K4	12	16	20	6	12	10	16	26	15
PACC1	98	117	98	91	80	88	100	137	102
SNAP91	0	0	0	0	0	0	0	0	0
SLK	27	47	51	51	40	39	35	55	57
CYB5R4	83.021	128.965	79	88.98	77.326	74	64.82	81.152	97.35
COL17A1	33	52	46	97	74	81	68	74	48.001
GSTO2	867.001	968.999	860	662	541	762	853	911	863
SEC61A2	14	13	19	15	9	16.001	17	22	10
PRKCQ	4	4	0	1	0	1	1	7	0
ASB1	25	52	24	41	25	33	31	43	36
FAM107B	25	45	32	41.999	36.999	56	37	49	59
ME1	43	46	40	48	37	30	43	38	28
TBC1D1	18	10	12	14	9	18	14	11	18
CDK13	37	26	20	12	18	17	18	18	21
MTHFD2	1906	2390	2031	2427	1775	2504	1784	2490.81	1820
SLC9A7	10	3	8	8	4	0	6	4	5
FOXJ2	8	9	7	7	3	15	7	7	14
YBX1	2515	3013.98	2381.99	1807	1633.17	2011.78	2380.57	2514	2577
PDE4A	0	1	0	0	7	3	2	4	4
PPP2R5A	40	34	57	12	21	27	51	51	45
CTNNA2	0	0	0	0	0	0	0	0	0
ELAVL1	46	78	53	39	45	60	40	69	54
DIP2B	13	30	18	9	11	19	15	22	12
SMARCD1	50	74	28	37	29	32	30	31	50
KDM4A	19	44	23	47	18	33	38	42	37
NFYC	483	576.001	444	335.001	246	422	339	468	434
ZMYND12	5	1	2	0	0	1	0	5	0
SLC9A3	12	5	13	4	5	6	9	10	8
NGEF	2	13	4	7	9	11	9	5	10
ASPM	23	31	42	11	10	25	18	18	12
CD84	0	0	0	0	0	0	0	0	0
ELOVL1	2207	2528	2289	2999	2361	3091	2738	3274.7	2590
POLR1H	990	1013	993	799	622	822	855	1052	870
MPPED2	0	0	0	0	0	0	0	0	0
CLDN18	0	0	2	0	0	0	0	2	0
ATXN3	151	205.954	155.999	117.996	87	118.001	125.012	173.999	130
GOLGA5	49	52	61	54	31	48	30	60	53
FGFR2	2	3	0	0	0	4	1	3	0
LRRC40	82	119	93	89	70	72	106	139	112
ISOC1	271	411	294	257	204	288	196	383	333
EML1	0	0	0	0	0	0	0	0	0
TRMT11	166	246	166	155	124	145	156	206	167
THUMPD1	34	77	42	31	18	29	35	66	35
MSANTD3	127	180.001	172	133	100	163	132	213	164
KIF26A	0	0	0	0	0	0	0	0	0
ATG2B	12	5	2	0	2	4	0	0	3
ARFGEF1	29	40	29	24	28	32	13	38	23
ACSM2B	0	0	0	0	0	0	0	0	0
ZFAT	5	10	6	3	5	7	3	5	5
MTFR1	129	180	116	96	82	125	129	153	136
FECH	32	49	48	47	31	41.853	35	48	43
DDX3Y	0	0	0	0	0	0	0	0	0
PFKP	440	462.999	334	335.001	244	352	272	442	452
IDI1	1039	1308	1081	1906	1247	1851	1033	1325	1066
SP100	167	187	153.001	159	101.999	138.001	150	182	170.001
KLF6	20	41	15	30	31	33	32	39	20
PLPP1	62	71	57	70	33	67	67	93	114
NEO1	35	33	22	24	27	27	40	24	35
TRAM1	622	776	500	818	591	879.012	674	881	758
PHKA1	7	13	8	29	33	26	6	12	14
TNFRSF1A	81.999	90.001	45	98	57	70	82	97.999	79
STOML1	10	8	13	8	11	14	8	6	18
PKM	12062	15496	11978	13563	10254	14604.6	13729.1	17681	14437
DHX29	76	65	52	45	35	58	83	60	55
DNTTIP2	577.964	760.943	570	538	386.791	561.933	584.919	760.967	563
METTL22	42	57	40	59	39	67	55	62	41
TP53BP1	26	28	11	27	16	13	28	21	22
TRO	0	0	0	0	0	0	0	0	0
RRP15	597	767	654	396	347	449	639	819	655
RHOA	6540	7568.02	6586	5846	4339	6279	6193	8248	6727.89
DHX8	23	32	18	23	23	23	26	32	24.999
PRKCZ	17	12	16	15	6	18	9.001	8	15
ZFY	0	0	0	0	0	0	0	0	0
IARS2	127	206	149	94	82	111	88	158	116
NAV3	3	0	0	7	9	4	3	0	8
IDH3G	920	1092	1022	894	734	1002	983	1124	964
ROGDI	98	106	54	52	32	61	45.001	85	71
PDZD4	0	0	0	0	0	0	0	0	0
CBFB	56	59	52	54	48	72	63	77	75
PDK3	0	9	5	2	1	4	2	8	6
HYAL2	25	38	24	29	21	20	24	28	36
HDAC4	17	7	15	7	6	6	2	7	8
RASSF1	87	109	75	91	85	93	85	105	68
FGFR3	11	28	22	14	6	18	10	15	5
IFI35	125	86	100	168	144	181	119	165	93
HEATR6	6	23	10	11	2	12	5	14	16
COASY	994.831	1330	1088	885	738	932	919.999	1037	945
PLEKHH3	3	7	11	5	7	5	3	9	11
OTUD5	45	89	81	70	46.001	86.41	56	55	74
TFE3	55	25	48	42	28.199	33	31	28	27
TBC1D25	16	27	17	28	10	20	9	13	22
ACSL4	60.999	52	47	44	24	51.999	32.999	61	60
INPP5A	10	2	11	15	2	4	10	11	1
GPKOW	170	163	93	105	85	98	73	114	166
FTSJ1	784	839	796	641	526.226	642.997	664	809.999	680
PRR11	223	229	212	113	113	118	138	190.999	161
REEP1	0	0	0	0	0	0	0	0	0
ATP11A	35	22	21	19	12	9	20	32	42
POLR1A	67	131	119	42.999	39	51	94	113	86
LAPTM4A	2814	3257	2814	2854	2044	3077	2699	3462	2743
TTC7A	6	31.001	14	15	11.001	27	19	18	12
IP6K2	409	490	400	371	261	393	418.999	471.001	373
STON1-GTF2A1L	0	0	0	0	0	0	0	0	0
SRBD1	38	62	33	25	26	30	44	52	38
KIF2A	47	82.001	71.999	64	64.999	77	70	118	104
RASGRP2	1	0	0	0	0	2	0	0	1
PSME4	37	63	39	33	34	51	28	40	40
IFT80	27	27	37	13	18	27	25	25	20
SIRT2	290	374.001	263.001	495	341	507	303	380	361.999
ERLEC1	180	266.001	147.999	188	165	187	166.999	180.997	175.001
PPP2R5B	0	4	0	6	3	2	1	2	3
PYGM	0	0	0	0	0	0	0	3	0
PAGE1	0	0	2	3	5	1	4	0	3
PITX1	4	9	0	3	5	11	8	5	4
TRPC7	0	0	0	0	0	0	0	0	0
MAST4	0	2	6	2	3	3	0	0	0
ADGRF5	0	0	0	0	0	2	0	0	0
SDK2	0	0	0	0	0	0	0	0	0
ADAM7	0	0	0	0	0	0	0	0	0
NUP133	57	97	59	45	44	84	58	102	67
NUCKS1	230	264	180	128	110	157	191	217	210
DNAJA2	770	1018	895	781	577	783	827	1172	860
BCL3	16	28	11	40	16	44	32	28	17
KCNAB2	31	39	50	61	36	43	28.001	45.001	30
ABCC9	1	2.413	0	0	0	3.04	3.459	9.094	1.43
GAL	0	0	0	0	0	0	0	0	0
CLEC2D	0	3.601	0	0	1.031	0	2	3.49	1.039
FUNDC1	413	442	483	325	309	448	405	515	450
MAOB	29	34	28	48	36	38	23	39	28
RORA	0	0	3	0	0	0	0	0	0
DRD4	0	0	0	0	1	0	0	0	0
TGFBR3	5	2	1	6	0	1	4	4	0
PLA2G10	22	21	37	24.749	25	33	27	30	27
HES2	0	1	0	0	0	0	1	0	4
ATP1B3	366	304	129	108	71	98	107	143	298
NEDD4	29.405	12	30.879	29.18	12	46.273	22.826	26.074	27
PIGB	122	153	107	116	92	125	102	146	120
MAPK6	76	81	50	94	53	64	62	94	75
GNB5	108.16	133.137	97	168	85	143	127.858	152	152.848
RAB27A	53.004	74.667	56	90	62.091	60	73	69.599	63.025
HDHD5	31	54.98	35	33	12	33	22	57	16
UFD1	4609	5618	4569	5252	4234	5813	5449	6195	5359
LRP6	8	20	15	10	6	9	10	9	15
GUCY2C	0	0	0	0	0	0	0	0	0
SCT	0	0	0	0	0	0	0	0	0
PHRF1	12	21	21	12	9	17	22	13	34
ELP1	30.001	31.999	32.001	19.001	22	28.999	16.999	23	20.001
NUCB2	258	261	203	472	300	450	233.999	286	227
PFN2	2388	2816	2172	2071	1452.99	2112	2573	3451	2746
PTPN3	41	38	22	29	23	37	28	43	47
SPTB	0	0	0	0	2	0	0	0	0
DAPP1	4	5	5	14	11	7	10	15	12
FGF10	0	0	0	0	0	0	0	0	0
SLC44A1	48	59	38	44	18	30	34	53	56
TMEM260	2	2	4	3	2	7	5	0	1
SMG6	10	7	5	15	4	12	12	7	10
CLTCL1	0	0	0	0	2	0	2	0	0
FGF22	0	0	0	0	0	0	3	0	0
FSTL3	13	3	2	23	13	17	4	12	17
RNF126	25	22	12	12	10	12	14	16	20
MNT	6	11	6	7	11	4	17	8	7
ZXDC	1	7	7	12	12	4	5	11	14
JMJD6	366	448	379	401	294	439	396	625	425
POLB	269	319	239	230	195	292	298	344	313
ST6GALNAC1	94	94	115	126	78	127	131	115	148
WIPI1	5	6	8	20	17	9	2	9	7
FRMPD1	0	0	0	0	0	0	0	0	0
GBA2	67	58	60	42	57	38	47	57	36
NDST1	9	16	1	14	10	4	15	13	6
ASNS	383.665	437.365	345.165	278.28	160.994	441.248	190.751	239.828	139.363
CNGB1	0	0	0	0	0	0	0	0	0
ST6GALNAC2	0	0	0	0	2	4	0	0	0
CHAT	0	0	0	0	0	0	0	0	0
PABPC1	2432.01	2799	2330.97	1806	1325	1877	2085	2418	2090
TESK2	11	18	7	7	9	10	1	6	7
CFAP20	761	914	807	824	667	841	863	1050	870
CSNK2A2	25	55	31	18	25	33	33	38	52
PTPN21	2	2	2	4	4	12	10	0	1
EIF2B3	387	458	365	281	246	271.999	400.999	465.999	404
CAMK2A	0	0	0	0	0	0	0	0	0
TCOF1	221.999	249	223	190	161	185.001	201	266	239.999
CDC42	5176	5911	5277.19	4900	3815	5052	5316.85	6708	5770.74
OSBPL3	21	26	21	4	4	28	12	26	18
EPHA8	0	0	0	0	0	0	0	0	0
SLC12A3	0	0	0	0	0	0	0	0	0
RAD18	84	100	106	109	87	119	146	179	151
TRPM5	39	37	42	23	26	34	20	34	46
NCK2	24	20	17	10	12	18	9	9	14
MAP4K4	28	44.001	39	48	37	50	38	36	31
MGAT4A	0	0	0	0	0	0	0	0	0
RPL31	74180.5	80728.2	79808.9	56244.8	48738.5	64528.4	75045	80797.1	77339.2
WDR1	869	1124	797	807.999	670	1013	894.001	1195	989
SNX13	78	100	68	61	46	59	67	92	84
MS4A12	0	0	0	0	0	0	0	0	0
ARHGAP10	4	2	2	8	2	15	2	5	0
ING3	126	198.999	158.999	119	103	109.001	123	208	188.001
VASH1	0	1	0	0	0	0	0	0	0
LMCD1	15	38	22	22	18	24	26	21	26
SEL1L	22	52	30	56	28	35	36	48	54
TRIP13	217	254	172	190	123	211	151	245	243
ATP6AP1	224	281	140	176	87	114	58	154	234
TRIB2	0	0	0	0	0	0	0	0	0
DAZAP1	146.048	226	114	106	99	112	115	186	170
MBD3	43	44	54	37	25	48	16	46	61
PRLH	0	0	0	0	0	0	0	0	0
HLTF	0	0	0	0	0	0	0	0	0
FAM50A	62	94	66	65	62	68	52	109	91.343
FAM3A	13	18	19	20	16	16	25	19	17
CPSF1	58	78	55	53	37	49	61	72	58
MYO3B	0	0	3	0	0	1	3	2	4
CYBRD1	0	0	0	0	0	0	0	0	0
CDH19	0	0	0	0	0	0	0	2	0
PDCD2	238	246	190	109	85	148	155	213	222
SLC6A15	0	0	0	0	0	0	0	0	0
RDH11	184	204	175	207	154	207	166	230	138
PRKACA	103	93	102	124	67	81	102	102	100
ADGRL1	22	11	13	11	10	5	14	21	29
SPP2	0	0	0	0	0	0	0	0	0
ZFYVE26	1	7	6	1	4	3	2	1	6
RPS6KA6	1	4	1	6	1	2	5	2	3
EPN2	15	11	14	17.001	13	14	19	21	10
PTPN18	48	56	56	28.001	12	35.001	33	46	26
LIMS2	399.001	437	289	492	372.999	465	188	420	426.999
ASIC4	0	0	0	0	0	0	0	0	0
SPEG	0	0	2	1	0	0	0	0	0
LNX1	14	17	22	21	16	22	14	17	24
ALDH3A2	559.999	730	584.001	372.999	288	414.001	400	677	491
TFRC	243	388	306.001	248	179	251.999	273.999	342.001	301.999
SREBF1	4	13	4	8	7	22	12	7	14
TRPC5	0	0	0	0	0	0	0	0	1
AFF4	18	12	16	18	20	27	21	31	26
UBE2D1	65	36	13	9	26	23	13	21	25
PALS1	16	25	14	20	13.999	10	27	22	24
RHOBTB1	4	4	0	2	3	9	4	2	2
SMC1A	106	195	180	121	83	153	132.001	164	124
HSD17B10	1079	1159	962.999	817	564	931	939	1253	1088
HMMR	153	182	136	56	48	45	88	100	60
CHFR	7	2	9	3.111	1	5	6	3	2
TRHDE	0	0	0	0	0	0	0	0	0
P4HA2	48	63	48	105	106.879	120.999	83.411	93	89.001
FCGR2B	0	0	0	0	0	0	0	0	0
NFATC3	27	28.523	22	9	19	26.401	23	39.561	39
TRNT1	244.788	398.552	286.757	209.327	182.866	189.915	271.046	366.888	276.217
ACADVL	129	142	104	125	123	115	81	110	102.001
STK10	38	22	22	23	19	21	12	19	27
FBXW11	23	33	38	18	21	38	19	14	28
ACAP1	20	22	16	27	23	19	11	22	19
CRMP1	0	0	0	0	0	0	0	0	0
EVC	0	0	0	0	0	0	0	0	0
DERL2	886	1079	993	981	791	1078	1081	1255	1100
NDE1	63.842	57.001	30.001	47	33	43	53.001	66	59
TMEM38A	50	40	51	21	31	48	48	49	58
AP1M1	53	60.495	33	79	38.014	67	41.42	91.004	73.006
XRCC1	205.999	276	218	169	139	205	167	215	207
SCARB1	102	68.001	75	60	25	44	67	96.001	46
CYP2W1	0	0	0	0	0	0	0	0	0
PANX2	0	0	0	0	0	2	0	1	0
SELENOO	2	8	1	5	4	2	4	8	5
TP63	0	0	0	0	0	0	0	0	0
ALPK1	59	50.999	64	40	38	43	55.541	37	68.001
LLGL2	34.001	18	27	20	22.999	21	18	26	31
PDE8A	17	16	16	23	17	25	9	24	24
CLCN4	1	5	2	0	1	0	3	1	1
NLE1	680	754	690	407	295	417	553.989	805	584
SDHA	1158.22	1258.59	1074.91	1149.56	892.465	1265.35	1114.69	1565.57	1146.34
SMARCE1	693.462	915.184	705	542.705	462.556	617.425	746.999	945.999	679
FNDC8	0	0	0	0	1	0	0	0	0
GSDMB	9	1	7	9	8	7	3	3	3
KDM5A	15	42	14	18	11	5	22	14	18
ADAM11	0	1	0	2	0	1	0	0	0
PPP2R3A	2	2	3	3	0	2	8	1	0
FERMT2	0	0	0	0	0	0	1	0	0
ABCB11	0	0	0	0	0	0	0	0	0
DHRS9	17	21	31	386.001	309	385	144	180	131
CD5L	0	0	0	0	0	0	0	0	0
PTGS2	27	37	34	53.999	26	49.001	44	47	43
IGF2BP2	143	166	129	108	116	132	163	184	183
MAP3K13	775	1049	884	697.001	605	729	875	1160	877
ST6GAL1	2	3	2	0	1	2	1	0	1
TBX21	0	0	0	0	0	0	0	0	0
VDAC1P1	0	0	0	0	0	0	0	0	0
FRY	5	2	7	0	6	5	5	14	6
PICALM	93	123	148.251	86	83	101.143	113	143.001	134
GLI2	17	14	10	6	4	6	6	9	20
CLASP1	7	16	11	12	6	18	13	22	19
MRPS34	668	673	441	651	488	632	515	639.382	703
NOTCH3	0	0	2	0	1	2	1	0	0
CLNS1A	2756	2896.04	2586	1653	1388.68	1903	2201	2847.96	2117
PPP2R2C	0	0	0	0	0	0	1	2	0
TEAD2	5	8	9	6	7	12	12	9	13
CDHR2	0	0	0	0	0	0	0	0	0
SNCB	0	0	0	0	0	0	0	0	0
TSG101	1311	1608	1295	1060	852	1125	1097	1451	1235
NCBP3	35	37	13	38	31	33	17	25	32
CA12	62	64	23	65	34	39	34	36	27
MGLL	202	232.999	217	355.999	236	319.999	178	307.999	296
NTN4	4	6	10	12	6	21	10	12	10
BCS1L	475.001	561.999	475.001	421	317	492	610.999	718.001	509.999
NUAK1	0	0	10	3	0	1	4	3	0
DPP8	48	60	39	21	32	43	21.999	47	33
SLC24A1	5	7	10	11	3	7	1	5	1
ZNF532	10	9	16	10	14	9	6	14	11
SCARF1	0	0	0	0	0	0	0	0	0
LMAN1	92	83	70	62	59	87	80	92	59
HACD3	782.962	900	659	682.999	497.031	715	575	868	611
IPCEF1	0	0	0	0	0	0	0	0	0
ZZEF1	7	4	6	2	5	2	4	2	6
NOX3	0	0	0	0	0	0	0	0	0
ENO1	16258.9	19147	16810	13050	10578	14475	17101.8	21851	17105.9
SLC12A1	0	0	0	0	0	0	0	0	0
MYDGF	1247	1494	350	776	412	623	145	655	1303
ANO8	5	3	0	0	4	0	0	3	7
TUBE1	151	197	123.999	73	70	110.001	113	158.999	119
ARHGEF10L	7	14	14	10	5	12	12	29	17
WSCD2	0	0	0	0	0	0	0	0	0
TACR2	12	7	6	1	4	7	7	7	3
ACTR6	280	352	348	250	177	228	286	364	230
TIPIN	561.964	645.94	618.001	437	386	519	610	755.007	585.006
SRI	3067	355	320	236	192.242	233	302	304	305
EIF4G3	38	27	25	11	24.999	30.999	18.001	44	27
NUP37	737	843	814	457	391	575	575	803	656
SEMA3A	14	18	21	18	18	4	14	21	25
GTSE1	61	74	50	46	29	34	45	42	46
SEMA3C	43	42	45	41	34	42	53	67	62
TTC38	34	30	27	18	18	19	33	40	30
GRAMD4	3	2	0	0	4	4	3	3	11
CELSR1	0	7	5	0	2	3	1	2	2
WNT8B	0	0	0	0	0	0	0	0	0
SLC25A40	65	88	57	65	44	69	64	100	72
TIMM21	662	876	769	444	365	505	788	1048	858
ADD2	1	0	0	1	0	1	0	1	0
FGF4	0	0	0	0	0	0	0	0	0
RASAL2	9	18	11	4	8	5	4	19	3
VPS9D1	0	2	0	3	0	3	5	0	4
ZNF37A	41.791	53	40	32	15	32.629	32.1	37.01	38.737
MARK3	29	34	18.999	19	8	24.999	24	32.999	16.999
SLC25A3	3737	4350	3705	3180	2450	3209.97	2901	4055	3704
FNDC3B	152	202	147	179	91.999	152.999	92	145	216
FOSL2	37	32	24	31	25	35	17	40	32
CACNG5	0	0	0	0	0	0	2	0	0
CACNG4	52	33	48	41	30	39	42	71	42
FRYL	23	16	10	8	7	16	11	7	10
TMEM131	29	17	19	24	12	19	27	32	16
FSCN1	0	1	0	1	1	3	0	1	0
ACTB	28515	32874	26675.3	24288	18106.8	25158	27390	37098	30104
MOCOS	24	20	12	15	10	21	10	11	9
PLD1	30	15	19	19	5	20	8	17	12
ATP12A	0	0	0	0	0	0	0	0	0
WDR62	8.999	11	7	14.999	9	9	8	10	7
DLG1	91.999	86	58	66.001	67.001	80	82.001	74	85
RAB7A	1561	2025	1463	1224	1020.88	1424	1117.05	1668	1436
BCAP29	271.495	268.739	244.681	296.413	224.393	331.754	311.234	413.102	309.697
SEC31B	0	0	0	0	0	1	1	1	0
SART3	87	136	81	55	35	86	74	113	99
ARHGAP15	0	0	0	0	0	0	0	0	0
TUBA3D	0	0	0	0	0	0	0	0	0
EXOSC7	1306	1440	1349	873	768.001	985	1256	1440	1287
KIFAP3	78.008	112	68	116	104	106	98	153	107
MKRN2	89	106.999	103	66	53.999	82.999	82.143	138	80
MCM6	268	254	199	134	80	127	152	229	163
REXO2	1771	2297	1600	1687	1298	1652	1538	2113	2001
RBM7	463	604.992	531	430	325	432	443	615	515
BAZ2A	56	58	67	60	32	86	45	67	56
PTPN23	46	46	41	58	55	45	42	51	63
UNG	269	349	258	214	174.001	274	273	369	363.999
FMO4	12	20	15	10	7	6	7	10	12
KLHL20	26	54	41	37	17	41	21	42.047	16
RGS11	0	0	0	0	0	0	0	0	0
SLC46A1	18	19.279	5	5.164	4	6	15	8	30
PLXNA2	22	32	16	32	24	23	23	37	30
SPAG5	78	102	77.999	101	53	86	62	94	82
ANKRD13A	7	14	18	11	7	23	13	24	12
TPD52	646.008	831.955	603.754	541.901	428.91	550.305	637.601	870.001	698
ACACB	3	4	1	0	0	2	2	1	1
TRAF4	109	116	81	104	72	114	113	128	137
PAG1	6	10	12	7	8	14	11	9	11
GPATCH1	59	93	50	48	36	60	61	68	60
NT5C2	341.001	402.999	382	286	248.001	338.999	373	486.999	440
MCAM	3	9	7	11	4	14	5	8	9
GPC4	0	0	0	0	0	0	6	0	2
MBNL3	12	20	22	11	8	10	19	20	20
CAMSAP3	7	10	8	14	12	20	24	7	17
RAP1GAP	23.001	41	19	36	17	41	26	48	28
XAB2	33	35	55	30	19	28	19	35	30
STXBP2	331	380	290	272	206	280.999	178	293.999	285
MAP2K7	15	6	7	9	8	7	11	12	14
NMRK2	0	0	0	0	0	0	0	0	0
DGKD	22	51	17	19	21	24	31	25	57
CTTNBP2	6	7	2	3	4	1	5	5	0
ACTL6B	0	0	0	0	0	0	0	0	0
RARB	0	0	0	1	0	1	0	0	0
TOP2B	80	100	60	34	50	38	48	59	84
TM9SF3	167	283	175	129	123	181	187	162.001	226
NFKB2	7	13	1	33	14	20	10	16	4
UBE2T	4545	5477	4864	4951	4246	5274	5252	6207	5634
DNAJC10	177.088	228	201.026	204.001	162.081	186	173.027	187.014	228.001
GTF3C1	12	14	23	9	11	11	16	15	15
IL4R	30	27	28	22	23	37	24	35	24
USP33	43	75	52	42	39	37	30.999	65	36
CAPN6	0	0	0	0	0	0	0	0	0
SNRPA	288	385	281	253	222	275.001	274	398	418
SPAG6	0	0	0	0	0	0	0	0	0
EXOSC5	2626	2868	2669	1642	1447	1987	2512	2620.95	2357
DYNC1I2	358.206	437	413	317	252	306	311	422.999	295.001
LRCH4	11.5	12.303	8.079	9.77	15.084	33	17.067	27.39	25.691
FAM76B	11	36	25	38	26	35	25	30	31
SIRT6	33	29	22	17	13	20	35	32	13
TYR	0	0	0	0	0	0	0	0	0
POLD3	191	212	189	195	194	211	206	277.001	253
ACTN2	0	0	0	0	0	0	0	0	0
CAPZB	1492	1668	1395	1400	1059	1516	1435.99	1655	1493
GPR137B	4	0	10	3	1	6	7	0	1
NAALAD2	4	5	4	9	1	9	3	2	7
JADE1	29.001	26	14.001	10	9	3	18	29	19
SLC25A43	27	24	20	10	11	11	11	10	19
UBE2A	1232	1371	1146	1599	1238	1680	1432	1618	1396
FKBP6	0	0	0	0	0	0	0	1	0
SMC1B	1	0	0	1	0	0	1	0	0
FBLN1	9	9	12	5	6	3	1	14	4
ITGA8	0	0	0	0	0	0	0	0	0
CST7	0	0	0	0	0	0	0	0	0
PIAS2	11	7	12	8	5	9	12	7	4
AMPH	0	0	0	0	0	0	0	0	0
ARAF	397	471.001	299	322	257	376	364	435	374
MCCC1	157.001	168	133	104	75.999	105	97	155.899	102
LAMP3	0	0	0	0	0	0	0	0	0
FAP	0	2	0	0	1	0	0	0	1
NEBL	0	3	5	4	1	6	5	1	0
ACER3	33.999	69.225	36	58	48.001	86.001	55	52	45
UBE2K	730.976	1019	729	804	677.03	848.918	658.402	925.039	933
PIK3C3	60	63	29	44	30	34	39.998	48	53
TIGAR	372	470.989	414.982	421	329	431	468	533	465
TULP3	42	73	43	49	38	62	66	72	87
SYNJ2	9	11	19	18	12	18	15	5	12
ADCY2	0	0	0	0	0	0	0	0	0
PPP2R5C	509	564.999	510.001	392.001	362	409	462	611	537
RBFOX1	0	0	0	2	0	1	0	0	0
HOXA9	84	108	69	43	40	55	66	75	84
EDN1	132	115	110	89	52	101	105	103	90
MLLT10	39	41.999	24.999	28	13	20	30	32	37
ZCWPW1	10	14	11	4	7	10	11	13	10
FGF20	0	0	0	0	0	0	0	0	0
P2RY10	0	0	0	0	0	0	0	0	0
ITM2A	0	0	0	0	0	0	0	0	0
NRDC	326	347	308	271	191	299.619	254	378.001	273
VDAC3	1721	2196	1887	1636	1199	1847	2080	2445	2146
TNRC6C	7	1	2	2	2	1	2.068	3	3
CBFA2T2	16	9	9	3	11	9	7	3	8
BRINP1	0	0	0	0	0	0	0	0	0
ITCH	35	30	18.117	29	28	45.854	42.095	34.224	42
PKD2L2	0	0	0	0	0	0	0	0	0
TP53INP2	0	0	3	5	4	4	0	5	3
SDF4	305.579	348	297.001	228	204	242	214	282	292
BPIFB2	0	0	0	0	0	0	0	0	0
TOLLIP	130	128.999	61	93	71	96	58	87	138
UBE2D4	69	65.001	35	45	36.999	45	35	44	81
CLUL1	0	0	0	0	0	0	0	0	0
CDH17	4	4	2	2	2	8	4	7	2
THOC1	334	419.999	349	214	169	205	312	445	306
FKBP7	69	66	71.999	68	60	32	72	59	69
OSBPL6	0	0	0	0	0	0	0	0	0
SLC1A3	0	0	0	0	0	0	0	0	0
XRCC5	1683.05	2161	1730	1239	953	1341	1493.01	2163.99	1561.17
LXN	139	157	134	188	117	211	152	157	139
SP140	0	0	0	0	0	0	0	0	0
MKNK1	459	522	446.001	605	538	722.001	606	554.001	616
REXO1	15	6	2	0	8	3	3	7	4
RAPGEF3	16	21	14	22	33.999	30	20	20	7
CEACAM1	85	128	102	180	118	184	98	108	99
CIC	16	29	28	38	28	33	20	30	30
PAFAH1B3	3431	3821	3165	3074.99	2633	3401	2975	3959	3636
OPHN1	11	13.061	27	33.001	17.424	4	7.001	13.001	18.577
AFM	0	0	0	0	0	0	0	0	0
KIF22	607	684	599	436	341.999	457	446	604	456.001
CARMIL1	49	68	43	41	36	42	32	70	29
PGM1	76	111	92	95	79	118	74	88	86
DDX1	662	804.001	675	429.001	374	563.092	524.001	787.999	616
DNM2	38	38.07	41	32	19	27	28.968	26	25
RIMS1	1	0	0	0	0	0	0	0	0
MOXD1	0	0	0	0	0	1	0	0	0
STX7	243.359	238	243	193	162	201	243	291	251
RABL2B	109.805	102.664	93.693	44.761	55.448	55.75	57.624	77.924	56.486
KEAP1	66	127	63	104	92	130	68	107	115
DDX43	0	0	0	0	0	0	0	0	0
PTPRH	24	23	13	44	33	62	25	35	29.001
DCT	0	0	0	0	1	0	0	0	0
SLC35C2	594	694	562.001	412	350	434	469	674	503.001
CRYBG3	3	12	10.986	11	4	1	14	15	9
EPHA6	0	0	0	0	0	0	1	0	0
SCTR	0	0	0	0	0	0	0	0	0
RFX3	4	11	8	3	4	1	8	15	6
RIF1	25	47	34	31	30	35	35	33	48
RAB21	71	70	49	60	51	56	72	56	52
SLC4A4	3	3	10	1	2	1	2	2	7
RDH8	0	4	0	0	0	0	0	0	0
SESN1	2	1	2	6	0	5	3	5	4
MID2	0	0	0	0	0	0	0	0	0
DNAAF6	0	3	0	0	0	0	0	0	0
COL5A3	0	0	0	0	0	0	0	0	0
SRCAP	5.218	4.406	1.014	3.081	0	4.038	2.053	2.004	3.978
PUM3	388	524	421	284	217	292	313	524	352
CPB2	0	0	0	0	0	0	0	0	0
CHRNA3	0	0	0	0	0	0	0	0	0
PSEN1	133	150	120.071	153	87.001	132.999	134	204.001	103.998
CPOX	10	23	17	12	8	21	8	30	14
CLDND1	297	410	279	308	241	353	312.999	358.999	322.999
MOK	5	14	8	2	4	2	4	16	4
HSP90AA1	1315.96	1492	1297.96	1223	990	1379	1267	1626	1191
RBL1	16	15	13	21	13	18	19	23	23
DLGAP4	138	184	141	138	141.999	188.999	120	212	151.999
IGSF9B	7	3	8	5	4	9	4	8	1
CFHR2	0	0	0	0	0	0	0	0	0
NDC80	310	372	302	217	155	248	205	320	223
AP4E1	1	17	3	10	0	9	2	12	8
RSBN1	4	7	11	8	4	5	10	8	7
MAGI3	17	16	10	17	10	12	17	18	15
CXCL2	11	5	3	0	5	4	7	4	6
AFP	0	0	0	0	0	0	0	0	0
COL4A4	0	0	2	0	0	0	0	0	0
TCF7	50	100	67	73	76	66	58	101	95
OSTM1	4	4	1	7	3	13	0	2	11
CDH7	1	1	2	3	2	0	0	0	0
IMPG2	0	0	0	0	0	0	0	0	0
PCNP	2591.34	3311	2611	2006	1567	2198	2496	3376	2678
EXD2	28	20	18.001	28	11	20	27	36	18
ARG2	21	18	18	26	18	38	9	17	12
PKP1	1	1	0	0	0	0	0	0	0
UBA5	91	115	121	81	62	59	73.001	96	86
CDC14B	13	20	24	12	14	8	15	9	17.001
ZNF510	17	26	14	13	14	13	13	25	21
LRP2	0	0	0	0	0	0	0	0	0
JMJD4	123	119	94	115.999	88.999	113	107	137	116
DUSP12	955	1084	976	646	542	680	1032	1373	1075
AACS	62	92.986	47	64	50	48	40	43	53
DELE1	151	169	163	159	113	188	202	214	162
SLC13A1	0	0	0	0	0	0	0	0	0
CADPS2	0	4	1	0	2	5	0	3	5
PCDHB4	0	0	0	0	0	0	0	0	0
PCDHA6	0	0	0	0	0	0	0	0	0
PCDHGA2	0	0	0	0	1.5	0	0	0	0
IFT25	2080	2393	2085	2587	2156	2581	2469	2582	2545
PHLPP1	7	14	3	5	4	1	4	6	6
ATP8B1	24	30	21	14	14	16	14	24	15
IL12RB2	0	0	0	0	0	0	0	0	0
SMARCD3	1	4	5	0	4	0	1	2	3
WDR70	246	290.274	237	159.997	133	159.408	214.613	229.366	218
FYB1	0	0	0	0	0	0	0	0	0
MPP4	0	0	0	0	0	0	0	0	0
STRADB	3	4	3	3	6	0	2	2	3
BZW1	1499	1609	1226	1192	867	1245	1229	1893	1320
PGR	0	0	0	0	0	0	0	0	0
C1QTNF3	0	1	0	0	0	0	0	2	0
ME2	28	37	27	27	14.999	19	19	19	31
C5orf22	87.999	95	110	64	46	84	79.999	136.002	93
CCNT2	9	11	30.001	12	27	10	18	25	16
FAM135A	27	34.001	47	38	22	50	42	53	31
COL19A1	0	0	0	0	0	0	0	0	0
EPB41L3	0	0	0	0	0	0	0	0	0
COBLL1	25	25	22	25	16	15	18	28	31
DLG3	195	225	206	234	146	258.999	195	228	209
KCNK2	0	0	0	0	0	0	0	0	0
SERTAD4	0	3	4	3	3	3	7	3	1
TRAF5	1	12	2	8	2	3	13	15	16
MRPL22	4446	5009	4713	4046	3447	4424	5221	5824	5420
GEMIN5	31	20	18	13	21	15	15	17	28
OPRK1	0	0	0	0	0	0	0	0	0
NFE2L1	115	103.972	73	88.999	69	131	106.014	118.999	83
SEMA5B	0	0	0	0	0	0	2	0	0
GSK3B	36	45	34	36	24	40	27	25	39
ITGB5	97	142	104	103	92	121	95	102	122
ERC1	11	21	12	4	5	15	20	18	17
XPO1	172.001	267.999	234.001	182	119	160.999	203.998	210	223.001
RNF13	285.999	360	310	238	135	224	252	418	279
DOP1A	5	5	6	10	0	1	7	2	5
LYRM2	638	756	716	466.001	419	557	639	755	585.001
BCKDHB	81	90	60	48	36	36	39	61	63
KAT6A	11	19	8	9	6	13	8	3	9
TUT7	27	37	44	41	24	18	32	33	28
ULK2	0	0	0	0	0	0	0	0	0
GRHL2	48	51	24	21	27	34	30	36	27
TNPO1	174	182	158	159	109.999	165.001	166	183	189
PLOD1	113	173	145	134	109	142	131	160	139
P2RX5	0	0	0	0	0	0	0	0	0
ITGAE	1302	1593	1370	1312	1024	1258	1548	1620	1531
DIS3	87	98	66	66	43	104	52	88	83
PIBF1	95	140	116	84	42	97	73	109	87
TDRD3	44	40	20	12	12	17	19	30	34
_ ENSG00000083622.8	0	0	0	0	0	0	0	0	0
NUFIP1	167	211	160	135	108	129	175	180	149
PDS5B	34	61	34	31	26	28	30	40	41
OXCT1	0	0	0	0	0	0	0	0	0
RRAGB	61	63	50	20	20	36	55	48	29
EPYC	0	0	0	0	0	0	0	0	0
CYLD	4	11	4	7	5	15	14	13	11
SLC27A5	0	0	0	0	1	0	0	0	0
ZNF324	19.368	33.465	22.207	23	25.678	21.685	28.633	30.672	43.025
ZNF671	0	0	0	0	0	0	0	0	0
ZNF416	6	18	6	2	2	4	5	11	9
ZNF586	71	70	70	50	42	61	44	68	67
ZNF446	9.632	12.535	25.793	13	6.322	13.316	8.367	17.328	20.975
RPS5	62290	64898	62758	51198	41276	55649	60784	66013	60728
FAT1	123	138	104	81	54	70	108	79	76
YTHDC1	59	49	26	30	33	47	29	46	26
CHMP2B	439	508	414	409	351	443	365	530	449
SMAP2	23	23	22	25	20	27	32	38	26
PPIE	1194	1488	1185	1011	865	1076	1210	1492	1350
ZMPSTE24	362	511	373	339	227	332	381	579	429
STARD7	302	331	290	198	189	240	254	364	302
NOA1	34	61	28	35	14	37	31	43	32
REST	22	13	8	5	7	11	19	22	4
HAL	0	0	0	0	0	0	0	0	0
SSH1	13	17.856	11	1	11	15	10	9	13
GSTP1	58492	64063	60209	56500.9	47113	61581	58143.9	62901	58807.3
APLP2	266.999	311	192	244.999	158.001	280	156	275	297
FAM234B	4	1	3	0	0	3	3	5	2
SLCO1A2	1.071	0	1.126	0	0	0	0	0	0
WBP11	436	665	488	454	343	429	442	665	467
EIF3I	6590	7625	6763	5772	4480	5946	6018	7607	6089
NKAIN1	0	0	0	0	0	0	0	0	0
COL16A1	2	3	0	2	9	3	2	1	1
TXLNA	48	29	33	28	23	32	33	41	30
APOB	0	0	0	0	0	0	0	0	0
NCOA1	23	20	29	8	14	13	19	11	28
AGBL5	85	138	101	69	58.001	84	66	104.999	80.001
EFR3B	0	1	0	0	0	1	1	2	0
KIF3C	1	0	0	11	2	2	1	1	3
RAB10	333	516	316	425	321	405	315	456	414
GCKR	31	33	9	52	37.999	24	29	54	29
HADHA	605	799	676	490	411	547	612	805	644
MAPRE3	21	21	14	32	17	25	21	32	32
CAD	74	85	71	27	20	57	61	83	63
BCORL1	18	3	3	18	14	6	4	14	21
ATRX	30	32	24.365	10	12	15	32	37	26
AK6	1676.91	2261.29	1910.61	1429.13	1253.77	1566.3	1896.2	2205.13	1928.94
FCN1	0	2	0	0	0	0	0	1	0
MYNN	141	189	158	145	108	132	176	213	161
MECOM	92	98.841	79.999	90	42.999	57	77.001	98.925	68
SCAMP1	99.999	128	135	90	57	81	98.058	139	99
PREP	34	39	23	22	3	22	12	17	9
HACE1	0	1	0	0	1	2	1	4	2
SEH1L	917	1184	911.999	676	522	712	797	1107	900
WDR47	1	7	0	4	4	4	2	5	4
WDFY1	35	44	46	42	29	49.998	47	54	54
OVGP1	42	45	57	45	28	43	32	53	32
SLC25A24	95	117	69	83	80	104	59	114	92
MAP3K4	12	20	20	9	4	4	11	19	15
PILRA	0	1	0	0	0	1	0	0	0
IGSF9	6	17	4	9	8	9	10	13	10
ABCB1	3	0	0	3	0	0	2	0	0
AKR1B1	3	5	5	8	6	7	4	4	11
CPNE3	141	180	131	144	87	152	109	135	114
RRN3	56.021	65.819	66.946	53.034	45.404	31.7	63.068	56	54.107
CTTN	450	614	549	489	315	451	417	574	541
WNT11	58	77	64	91	122	153	79	101	81
MTIF2	242	319	240	189	109	170	263	396	279.999
DDHD2	5	12	11	10	3	7	6	13	14
TTC39A	6	10	9	24.001	12	21	16	17	15
ORC1	83	105	88	115	59	120	118	170	76
MGST2	2759	3277	2895	2541	2115	2624	2884	3007	3022
CHERP	90	73	33	52	44.004	54.115	47	69	60
ATG16L1	39	63	35	84	70	88	67.999	76	51
POMGNT1	67.999	86	46.998	54	39.001	65	40.999	81	72.007
RAD54L	93	116	93	99	78	128.001	122	164	121
MAST2	9	12	17	21	7	12	11	8	16
DNAJA1	5513	7141	6088	6276	4568	6322	6263	7857	7138
CHMP5	1179	1476	1180	1503	1000	1429	1375	1726	1330
NFX1	25.941	38.342	25.389	26	19	28.559	38	31.164	34.855
DIMT1	318	406	275.001	205	191.999	261.001	205	301.001	277
IPO11	43	78	52	36	35	34	30	52	62
FOLH1	0	0	0	0	0	0	0	0	0
EIF2AK1	147	148	159	116	136	135	116	178	126
NME8	0	0	0	0	0	0	0	0	0
EPDR1	0	0	0	0	0	0	0	0	0
SNX10	5	1	1	14	3	2	4	11	5
SEPHS1	372	426	325	287	216	297	298	410	338
MRPL28	270	229	172	188	125	167	172	241	245
HBQ1	0	0	0	0	0	0	0	0	0
ITPKC	8	28	10	10	10	15.103	15	14	8
CEACAM6	249	187	145	303.808	215	325	182	219	181
FAT2	0	0	0	0	0	0	0	0	0
RBM22	276	329	269	264	160	266	293	393	300
TMED2	1857.3	2303	1762	1711	1134	1738	1293	2111	1710
ERO1B	0	0	0	0	0	0	0	0	0
HSD17B2	639	778	638	497	377	518	694	863	620.954
TXLNG	103	139	108	91	74	95	78	112	106
PPEF1	2	0	0	1	0	0	0	0	0
LAT2	34	9	11	48	46	75	37	42	32
ZW10	133	204	133	128	87	142	123	192	120
ALG9	54.001	96.999	56.001	58	37	48	49	89.001	61
MYBPC2	0	0	0	0	0	0	0	0	0
NOX4	0	0	0	0	0	0	0	0	0
ACOX3	57	50	39	54	31	44	48	48	45
MTMR2	407.001	491	488	317	226.998	310.999	342.001	529.001	403.002
HSD17B14	0	0	0	0	0	2	0	0	0
TRIP6	10	10	3	13	2	13	21	9	6
ACHE	0	3	3	0	0	0	0	0	0
SRRT	514	599	482	351	309	413	463	563.999	498
BAX	972	1255.59	887	880.999	750	943	825	959.533	1102
NLK	13	22	19	18	9	15	7	13	31
ADAMTS2	0	0	0	0	0	0	0	0	0
TMPRSS11E	0	0	0	0	0	0	0	0	0
ATXN7L3	54	53	33	46	58	60	46	36	49
PGS1	38	79	37	39	48	31	33	65	45
UIMC1	161	218.001	199	100	109.001	141	157	226	154
CETP	0	0	0	0	0	0	0	0	0
MMP2	0	0	0	3	6	2	0	0	0
MT3	0	0	0	0	0	0	0	0	0
LPCAT2	45	61	60	83	57	80	53	70	68
OGFOD1	125	146	111	87	68	88	90	147	82
NOP14	250	212.645	166	111	113	160	139	218	224
ADD1	65.999	77	79	66	41	83	50	79	68
L2HGDH	44.83	46.72	45.409	55	27.24	44.998	34	54.301	36.097
RTRAF	3895	4537	3874	2929	2306	3093	3662	4306	3684
NID2	0	0	0	0	0	0	0	0	0
GMCL1	48	73	58	36	33	58	41	74	41
SF3B2	1104	1401	976	996	711	943	986	1385	1097
KLHL42	10	15	11	11	18	7	18	11	10
GNAS	1471	1549	1312	1385	1028	1579	1255	1606	1349.99
PTHLH	22	26	20	45	32	32	25	27	35
PHACTR3	6	13	20.635	11	11	12	10	21	4
ERGIC2	934.999	1363	1108	856	683	865.99	1036	1297	998
TFAP2C	0	0	0	0	0	0	0	0	2
AURKA	1049	1493	1180	440.001	340	519	596.999	947	670.999
CASS4	0	0	0	0	0	0	0	0	0
PIR	272	336	282	274	269	326	209	313	204
AAMDC	819.999	1066	832.001	784.999	677	884.001	807.999	788	786
RFX2	25.001	37	30	18	32	38	17	34	45
METTL2A	628.985	695.595	522.033	295.433	257.651	349.435	496.06	636.31	585.462
SULT2B1	350	473	264	1286	882	1124	472	658	841
ALG6	157	186	147	113	65	143	161	197	152
CNOT3	41	48	40	39	28	55.001	38	40	67
GP6	0	0	2	0	0	0	0	0	0
PTPN4	16	40.909	16	13	5	7	11	16	18
DDX18	444	566	477	271	197	356.056	376	543	372
KHSRP	99	107	87	56	69	91.006	112	104	72
GNA11	12	17	14	6	11	26	9	13	8
EDEM2	329	415	387	311	255	329	330	415	322
DNMT3B	2	2	3	2	0	0	0	3	0
REM1	0	0	0	0	0	0	0	0	0
TPX2	432	539	382	236	175	237	279	378	330
PDRG1	946	1070	942	900	703	997	1220	1451	1261
EPB41L1	136	140.002	99	123	99.001	168.999	156	150	158.001
SLC15A1	0	0	0	0	0	0	0	0	0
DOCK9	11	28	41.999	11	16	18	13	34	19
ANKRD10	277.001	335	246.999	144.001	109	153	164	284	253
TGDS	150	167	135	113	91	98	131	161	152
DOCK3	0	0	0	0	0	0	0	0	0
C3orf18	3	0	0	1	0	0	0	4	0
COQ9	686	768	689	549	394	613	600	848	662
TMEM40	0	2	0	5	5	5	4	0	3
KIF9	1073	1464	1222	758	589	795	1085	1189	997
ARHGAP28	0	0	0	0	0	0	0	0	0
CRLS1	70	85	52	45	32	37.343	62	77	51
DEFB127	0	0	0	0	0	0	0	0	0
PPP1R13B	12	1	1	1	2	2	1	5	4
ATRN	17	8	7	4	8	1	8	5	9
SMOX	55	62	78	117	69	95	80	121	94
FKBP1A	5558.99	5873	4818	4560.99	3354	4649	4189	5900	5511
NSFL1C	825	841	777	789	561	849	793	936	812
SLC4A11	3	11	12	12	22	13	13	11	11
DNAAF9	0	0	0	0	0	0	0	0	0
ZNF343	42	56	49	40	20	31	30	52	34
EBF4	0	0	0	0	0	0	0	0	0
CPXM1	0	0	0	0	0	0	0	0	0
MAVS	161	186	144	137	109	147	141	189	153
LZTS3	0	1	2	7	5	7	3	2	3
XRN2	540.996	683	504	394	288	429	446	599	500
KIZ	78	76	97.001	79.001	65	60	75.001	110	73
DYNLL1	4563.27	5437	4812	3886	3419	4336	5117	5966	4793
TESC	254	222	147	133	125	164	136	179	195.999
SNX5	1356.14	1452	1355	1106	868.999	1117	838	1226.93	1008
RPL6	60706	68148	61551	47437.9	38685.9	52016	58383	68310	59711
SIRPG	0	0	0	0	0	0	0	0	0
P2RX7	0	0	0	0	0	0	0	0	0
ESF1	105	168	136	87	66	108	101	172	111
RBBP9	157	197	136	146	104	179	173	186	128
ANAPC5	649	746	644	463	324	412	446	735	511
SLC23A2	27	15	17	27	7	13	8	18	23
SLC8B1	4	1	2	7	8	5	5	2	5
DZANK1	12	9	6	5	6	4.999	4	11	11
CFAP61	5	5	12	0	2	6	3	20	6
LHX5	0	0	0	0	0	0	0	0	0
TASP1	126.999	154	135	85	59	103	123	170.999	125
OAS1	62.45	77.078	64.001	68	55.999	108.999	76.001	87.682	84.173
GCN1	64	102	98	74	49	60	74	107	79
RPLP0	61272.9	65631	63711	47495	36666	52250	58511	66590	55718.2
PXN	151	201	137	155	133	183.001	139	202	172
RPH3A	0	0	0	0	0	0	0	0	0
TRMT6	242	352	290	373.001	245.999	281	308	388	330
CHGB	0	0	0	0	0	0	0	0	0
PEBP1	5810	6815	5569	3991	3242	4580	5156	6353	5282
TBX5	0	0	0	0	0	0	0	0	0
BRAP	16	18	15	14	13	24	12	21	13
ERP29	3877	4633	4179	3450	2700	3878	3611.89	4416	4066
NOS1	0	0	0	0	0	0	0	0	1
IGBP1	690	844	795	684	436	657	572	814	660
ZNF302	36.999	32	35	15	14	23	22	27	33
GRAMD1A	56	71	62	92	98	90	69	74	54
FXYD3	4480.38	5006.62	4605.66	7828.1	6345.32	8330.35	5388.86	5202.29	5528.04
HEPH	10	9	13	14	8	10	7	15	16
CDIP1	0	0	0	0	0	0	0	0	0
CMTM1	0	0	0	0	0	0	0	0	0
KCNH4	0	0	1	2	0	0	0	1	0
GANAB	498	500	452.001	363	295	380	388	544	467
GMIP	31	38	28	51	44	61	36	39	42
BIRC5	2373	2787	2283	1753	1429	1830	1989	2654	2127
LAG3	0	0	2	0	0	0	0	0	0
MLF2	588	689.999	576	603	443	644	533	595	685
OTUB2	3	6	2	6	5	2	6	13	2
ZBTB25	15	12	39	6	12	11	8	20	25
NECAP1	128	169	154	94	103	142	119	130	130.001
ARHGAP4	0	0	0	0	0	0	0	0	0
ANKRD24	0	0	0	2	0	0	0	0	0
DHX32	18	32	13	13	8	29	25	13	26
RCOR1	11	14	14	16	16	21	11	14	22
GPATCH2L	27	27	39	50	30	33	40	46	29
LTBP4	3	2	3	3	10	3	5	2	1
BLVRB	1556.08	1883	1669	1739	1463	1892	1585	1783	1680
SLC9A1	7	14	16	13	10	9	15	24	11
SPTLC1	526	548	482	454	317.999	441	470	653	490
PAPOLA	272	313.001	251.999	185	166	199	219.999	286.999	255.001
CCNK	80	46	55	43.001	56	36	60	72	38
PCBP4	10	12	5	17	13	14	14	13	16
RGS1	0	0	0	0	0	0	0	0	0
YPEL3	7	0	3	7	3	6	3	4	3
MRPS33	3641	3846	3793	2632	2277	3054	3756	3875	3532
NDUFB2	13957	15811	14730	13886	11840	14713	14617	16235	16004
NUDC	1173	1510	1049	1139	777	1059	927.91	1337	1258
MAEA	733	742.999	577.999	525.999	351	506	431	697	553
ICAM1	0	1	3	7	4	3	3	3	2
STRN4	153	121	83	102	113.001	88	90	122	123
IRAK3	0	0	0	0	0	0	0	0	0
LYZ	21112.4	25748.4	22559.8	17601.9	13210	18959	20253.7	24888.9	19492.1
SI	0	0	0	0	0	0	0	0	0
MUL1	75	117	81	76	60	51	90	111	102
TFAP4	89.046	94	61	27	35	35	65	71	41
PDCD7	35	32	34	27	20	25	29	34	38
SPG21	437	430.001	336	356	284	411	304.999	433	413
FETUB	0	0	0	0	0	0	0	0	0
DNAJB11	785.739	1121	758	1068	831	1115	769.968	1028	918
P3H2	26	27	19	25	18	15	21	9	11
THPO	2	2	0	0	0	0	0	0	0
CHRD	0	0	0	2	0	0	0	0	0
FLT3LG	5	21	4	16	15	20	11	10	7
RAB11FIP3	2	9	2	5	6	4	4	13	0
GNPTG	96	107	49	55	27	54	28	55	51
ZNF268	59	115	69	58	52	54	39	83	52
GOLGA3	70	79	91	45	58	52	91	82	72.001
PABPC4	135	222.001	154	114	93	111.999	121.999	158.001	103
CD209	0	0	0	0	0	0	0	0	0
MCOLN1	31	32	17	15	29	15	11	17	27
USP48	42	68	38	23	17	45	23	43	38.682
EFNB1	152	165	173	141	128	187	147	202	181
PDPR	22	15.805	13	14	12.844	19.233	20	20	26.075
AARS1	155.999	213.999	147.999	128.001	130	174.001	100.999	134.999	101.001
GLG1	42	60	53	41	36	66	56	62	52
KIF4A	28.108	62.954	19	22.512	16.24	30	24.34	38.092	48.27
TNRC6A	10	6	10	13	8	13	6	10	3
PLEKHG2	16	17	6	3	9	2	6	9	1
DLL3	0	0	0	0	0	0	0	0	0
NAT14	35	22	24	18	17	17	8	34	20
PITPNM2	0	2	1	0	0	1	2	2	0
EXOC1	53	102	56	54	29	50	39	81	64
RBM27	17	23.227	21.619	21	14.11	25	20.118	39	26
POU4F3	0	0	0	0	0	0	0	0	0
OSBPL8	9	11	15	15	15	21	17	21	18
DTX2	12.988	10.97	13.735	15.687	3.375	18.999	10.972	21.704	11.932
NLRC4	0	0	0	0	0	0	0	0	0
PUS7	229	262	195	161	105	187.001	171	251	195
LAMB4	0	0	0	0	0	0	0	0	0
NRCAM	0	0	0	1	0	0	0	0	0
LAMB1	45	66.001	33	30	21.001	13	33	44.999	54.001
SLC26A4	0	0	0	0	0	0	0	0	0
SLC26A3	0	0	0	0	0	0	0	0	0
DLD	905	1042	895.001	780.001	599	875	849.001	1135	878.999
WDR7	4	8	21	5	4	3	7	11	9
TXNL1	2370	2874	2471.99	2383	1886	2612	2533	3068	2664
IL5RA	0	0	0	0	0	0	0	0	0
ABCC6	2	0	0	4	0	1.632	0	1.44	2
CMTM6	93	131	104	102	72	103	78	130	95
RAPGEF4	0	0	0	0	0	0	0	0	1
MAP3K20	39	54	40	29	12	38	35	43	37
SMPX	0	0	0	0	1	0	0	0	0
FH	1661	2121	1710	1465	1019	1414	1607	1915	1612
SEL1L3	61	84	48	59	44	53	51	59	59
TF	4.653	3.443	5.353	5.43	2.458	4.883	0	3.187	2.043
CDV3	142	188.001	162.001	154	134	180.999	156	157.721	150
MYO15A	0	0	0	0	0	0	0	0	0
ALKBH5	80	87	77	87	64	61	95	81	59
APOH	29	198.275	154	103	111	129	115	151	183.005
NLRP1	0	2	0	0	0	0	0	0	0
PITPNM3	3	0	4	4	5	1	5	6	3
SPAG7	387	482.999	434	402	292	367	347	443	399
ORC6	558	660.001	584	657	493.001	688	755.04	844	733.009
ZFHX4	0	0	0	0	0	0	0	0	0
SLC17A6	0	0	0	0	0	0	0	0	0
CPA1	0	0	0	0	0	0	0	0	0
ESR1	0	0	0	0	0	0	0	0	0
RGS17	16	19	7	12	14	25	27	14	22
ANGPT2	0	0	0	0	0	0	0	0	0
TMEM101	513	577.138	495	447	360	438	391	508	392
CCDC80	0	7.137	2.33	0	1	2	0	0	5.726
CMA1	0	0	0	0	0	0	0	0	0
PSME1	4230	4386	4179	4121	3146	4450	3978	4255	4048
PPP2R3C	241	319	287.001	165	134.999	185	222.001	320	269.001
HAUS4	204	238.999	187	185	142	190	151	204	150.999
JPH4	0	1	0	0	0	0	0	0	0
CEBPE	0	0	0	0	0	0	0	0	0
SLC7A8	1	1	0	0	0	3	0	0	0
OSGEP	238	293	255.001	217	165	220	219	297	240
SLC22A17	0	0	0	0	0	0	0	0	0
RNF31	8	14.289	10.999	13.367	1.572	16	11	19	10.378
SCFD1	278.999	329	278.999	307	208	304.999	346	397.999	322.001
G2E3	71	84	79	34	20	28	41	63	45
HECTD1	29	53	30	17	16	22	22.999	20	22
HNRNPC	7151	8406.63	7279	5926	4395	6302	6167	7950	6311
RPGRIP1	0	0	0	0	0	0	0	0	0
SUPT16H	198	280	180.999	194	118	168	182	248.029	218
TOX4	187	162	151	120	92	133	159	186	174
GEMIN2	287	347	247	206	190	266.001	346	429	348
TGM1	1	0	0	0	0	0	0	3	1
TINF2	63	78	102	97	73	109.001	97.999	141	110
DAZL	0	0	0	0	0	0	0	0	0
TBL1Y	0	0	0	0	0	0	0	0	0
SEMA6A	0	0	0	0	0	0	0	0	0
TRPM7	35	43	39	24	15	24	39	32	23
TYRO3	4	2	2	6	1	7	4	4	3
WDR76	179	188	169	146	109	172.002	201.038	261	217
SNAP23	536.932	389	266.999	368.001	297	390	331	466	338.999
TBX15	0	0	0	0	0	0	0	0	0
PHGDH	484	579.001	521	562	407	621.001	329	435.999	312
COL9A3	13	7	4	29	9	27	7	4	5
EZR	1058	1226	961	1347	902	1389.03	1074	1635	1394
MYL6	25451	29167	26197	29474	23947	31079.2	29065	32215	29649
AGO1	20	14	6	2	17	25	8	20	5
TEKT2	0	0	0	2	1	0	0	0	0
CLSPN	71	61	76	119	64	74	129	116	89
RFFL	58	64.999	51	73.933	44	49.001	55	41.001	56.996
UNC13D	8	15	13	21	12	14.999	8	17	11
MFSD11	67.999	98	68.999	101	73	129	71	101.001	71
DPYSL2	20	34	25	24	18	37	21	38	37
TGFB2	0	0	1	0	2	0	3	1	0
GPATCH2	38	69	55	55	38	36	35	59	32
NUP50	66	64	34	45	27	51	30	47	62
CDC45	1240	1301	1115	1487	1052	1499	1405	1860	1415
COMT	8087	9606	7839	7004	5946	7789	7043	9570	9306
ADA2	0	0	0	0	0	0	0	0	0
_ ENSG00000093100.13	0	0	0	0	0	2	0	0	4
ECHDC1	753	1029	740.001	655	446	628.999	760.999	924	762
LRRFIP2	34	44	15.001	49.001	16	34	16	25.001	42
SEC22C	64	58	55	47	50	53	48	76	67
XYLB	109	96.001	65	76	64	107	85	120	113
HDAC6	54.999	67.999	41.999	59	27	47	54.001	59	67
OR1I1	0	0	0	0	0	0	0	0	0
GABRP	4	5	2	5	2	4	1	1	3
KRT31	0	0	0	0	0	0	0	0	0
CDC6	559.31	739	594.999	949	663	910	691	961	763
UPRT	13	39	30	38	24	30.001	48	46	31
CDC23	243	364	321	241	201	260	350	460	368
AAAS	520	576	583	330	254	372	414	539	460.001
CBX5	963.015	1243	1019	1107	970.999	1236	1120	1239	1127
FMO2	0	0	0	0	0	0	0	0	0
MAP3K1	5	13	4	3	1	5	4	7	3
DHPS	831.071	904.318	794.779	589.974	472.215	715.638	775.358	952.891	757.335
HOOK2	18	23	23	10	17	23	25	17	17
NXPE1	0	0	0	0	0	0	0	0	0
ARCN1	363	481	342.01	393	302.65	369.995	308	475	396
EPB41L4B	31	16	14	18	13	21	19	17	19
TMEM38B	203	251	231	260	180	249	252	327	255
PSMD5	191	266	214	166	123	214.001	225	276	202
PTGS1	2	1	1	4	1	3	0	2	0
NUP188	47	60	58	31	39	59	50	58	44
CRAT	50	69.001	30	32	44.999	47	35.001	49	63
SH2D3C	0	0	0	0	0	0	0	0	0
NANS	1071	1196	961	1025	803	1068	992	1242.08	1048
TBC1D2	8	6	4	7	6	6	10	7	8
PDE6C	0	0	0	0	0	0	0	0	0
CWF19L1	177.999	230	196	126	107	141.001	182	256	208
SEMA4G	74.001	103	84	69	58	54	61	73	70
BTAF1	15	21	7	8	7	17	7	10	12
IKZF5	56	76	49	44	33	53	61	63	50
BLNK	5	0	0	0	1	0	0	0	0
TLL2	0	0	0	0	0	0	0	0	0
CYP26A1	0	0	0	0	0	0	0	0	0
TDRD1	0	0	0	0	0	0	0	0	0
SORBS1	2	0	3	2	2	0	0	0	3
CRTAC1	0	0	0	0	0	0	0	0	0
BAMBI	4	17	5	13	7	10	2	11	5
IL11	0	0	0	3	4	8	0	3	4
MYO3A	0	0	0	0	0	0	0	0	0
NUBP2	80	112	76	66	41	57	43	85	83
SMIM24	12	11	3	4	5	3	1	1	1
TREM2	0	0	0	0	0	0	0	0	0
KCNK16	0	0	0	0	0	0	0	0	0
CRISP3	0	0	0	0	0	0	0	0	0
FKBP5	42	64	46	45	29	61	56	45	77
SRPK1	465.999	558	432	426	354	489	399	551	527.074
BRPF3	19	23	25	47	33	32	24	30	33
MRPS18A	1942	2282	2101	1726	1455	1942	2280	2709.81	2283
PGC	0	9	0	2	4	3	0	4	0
TMEM14A	1832	2085	1928	2138	1638	2075	2177	2691	2142
EFHC1	36	51	39	30	39.001	51	55	59.453	59.001
NCR2	0	0	0	0	0	0	0	0	0
HSP90AB1	10249	13252.5	10794	8240.02	6347.12	8718.94	8550	12161.1	8890
MLN	0	0	0	0	0	0	0	0	0
CDC5L	140	158	115	122	83	136	139	193	160
ITPR3	70.822	90	71	57	62	62	89.644	61	73
ZNF184	38	28	41	31	13	29	18	29	33
SIRT1	6	9	6	6	9	23	4	16	9.999
HNRNPH3	1079	1121	1117	604	493.774	632.001	1034	1246.37	1065
IFT74	51	78	40	45	36	39	52	52.999	47
JAK2	0	0	2	2	1	1	2	0	2
IL12RB1	0	0	0	0	0	0	0	0	0
CDC7	78	135	126	90	70	103	112	127	123
SYDE2	0	2	0	3	2	3	3	4	0
PCSK5	7.897	7.939	30.981	17.85	10	18	14.621	5.013	30.895
SCD	63	63	54	61	45	89	53	46	60
TMED1	230	224	168	175	119	191	132	196	199
ERMP1	17	21	23.001	13	14	21	20	12	12
NRP1	11	23	7	13	10	15	12	19	31
PRTFDC1	322	368	328	320	229	350	341	435	365
PALMD	0	1	0	0	0	0	0	0	0
TSPAN15	178	240	112	134	100	113	97	188	177
MACROH2A2	0	0	0	0	0	0	0	2	0
WASHC2A	35.541	36.312	35.812	26.781	13.097	18.374	30.003	32.773	21.796
MZF1	4	1	6	5	11	6	4	7	9
OCEL1	19	35	13	19.999	22	24	16	14	24
MYO9B	12	7	9	14	10	10	7	17	11
KCNK6	4	9	0	13	3	5	3	0	2
CATSPERG	4	6	6	9	7	13	12	7	5
PSMD8	10268	11349	9884	9977	7596	10691	9351	12078	10576
FBXL19	0	2	1	2	4	7	2	2	5
STX1B	0	0	0	0	0	0	0	0	0
HSD3B7	11	8	6	12	19	8	5	15	8
BCL7C	33	43	22	26	15	19	26	21	19
MAGEB2	0	0	0	0	0	0	0	0	0
EFNA2	8	3	1	4	10	3	4	3	7
CIRBP	183.001	175.001	146.001	109.999	96	147	117	185.001	154.001
ATP5F1D	218	186	156.999	132.001	116	155	174	159	193.999
CBARP	0	0	0	0	0	0	3	0	0
PCDH11Y	0	0	0	0	0	0	0	0	0
AMELY	0	0	0	0	0	0	0	0	0
IGFALS	0	0	0	0	0	0	0	0	0
MARCHF2	14	12	17	14	14	16	3	13	6
NDUFB7	971	1335	994	823	678	906	738	1051	1230
TECR	3993	4673	4078	3968	3241	4130	3895	4649	4123
TIMM13	4633	5433	4024	3174	2620	3303	3462	4854.01	5023
CDC34	18	9	8	16	9	17	4	13	12
MTAP	862	1043	761	689	635	854	726.999	1158	870
MISP	203	180	229	166	153	163	215	251	229
CEP170B	20	23	11	11	15	15	17	16	8
POLR2E	2924	3055	1999	1969	1382	1903	1238	2346	2659
POLRMT	15	12	16	30	19	23	16	13	19
HCN2	0	0	0	1	0	0	2	0	0
CDHR5	21	6	19	15	11	14	17	32	15
IZUMO4	0	0	0	1	0	1	3	2	0
RASSF7	153	186	143	153	117	167	185	185	195
PALM	0	0	0	0	0	0	0	0	0
MADCAM1	0	0	0	0	0	0	0	0	0
IGF2-AS	0	0	0	0	0	0	0	0	0
MKNK2	49	56.999	38	80	62	52	52	63	34
ARVCF	35	33	17	16	29	19	24	20	15
ZDHHC8	21	19	9	4	8	16	17	17	11
KLHL22	5	17	8	9	13	12	11	18	19
MED15	136	141	81.999	132	55	112.999	83	81	81
SERPIND1	4	0	1	8	3	14	3	6	6
SNAP29	394	552	360	462	361	539	373.001	541	473
CRKL	70	49	46	39	19	53	40	29	43
LZTR1	4	9	1	2	4	6	7	5	11
MMP11	0	0	0	0	0	0	0	2	0
CECR2	0	0	0	0	0	0	0	0	0
SMARCB1	150	129	59	85	62	93	68	89	144
P2RX6	3	0	0	1	0	1	0	2	0
DERL3	4	11	3	11	12	21	5	8	10
SLC7A4	1	0	0	0	0	0	0	0	0
DDTL	0	0	0	0	0	1.003	0	0	0
OSM	0	0	0	0	0	0	0	0	0
CABIN1	10	7	4	14	7	5	3	3	4
TBC1D10A	15	20	3	17	12	9	11	14	17
SUSD2	5	0	0	0	0	0	0	0	1
SF3A1	125	135	122	122	62	107	146	152	112
GGT5	0	0	0	0	0	0	0	0	0
RNF215	4	10	0	1	1	1	3	7	0
SEC14L2	54	69.001	46	81	73	99	92	93.001	72
SEC14L3	0	0	0	0	0	0	0	0	0
SPECC1L	12	33	16	27	21	21	22	16	21
PPIL2	61	66.999	64	49.999	36	48.999	63.999	59	73.998
UPB1	0	0	0	0	0	0	0	0	0
YPEL1	0	0	0	0	0	0	0	2	0
SNRPD3	5243	6247.99	5464.95	4855.96	4136	5348	5899	6330.97	6077.99
PES1	655	565	612.001	387	320	455	525	572	563.999
MAPK1	48	47	37	35	18	49	45	30	40
GGT1	4	3.906	1	12	1	12	1	3	2
PRODH	0	1	3	3	2	3	1	1	0
PPM1F	15	9	13	21	8	15	4	28	11
SLC35E4	11	23	8	35	23	27	24	27	20
TOP3B	2	3	6	14	1	1	6	7	4
CRYBB3	0	0	0	0	0	0	0	0	0
CYTH4	0	0	0	0	0	0	0	0	0
ESS2	64	51	51	57	44	76	71.027	96	103
MFNG	1	0	3	0	1	1	0	0	0
CARD10	19	10	11	15	8	30	11	9	3
SLC25A1	160	166.003	160	168	107	143.001	135.584	106	204
GRK3	1	2	4	4	1	0	0	0	1
PLA2G3	0	0	0	0	0	0	0	0	0
LGALS2	138	158	137	64	47	71	105	97	103
HIRA	63	66	63	41	24	21	32	45	42
SH3BP1	24.996	36	27	31	17	22	21	14	30
SEZ6L	0	0	0	0	0	0	0	0	0
LGALS1	183	158	109	83	65	127	101	113	74
HPS4	47.001	47	23	27.001	18	28	21	24	54.998
_ ENSG00000100101.15	0	0	0	0	0	0	0	0	0
SRRD	19	18	15	11	10	13	8	28	33
PATZ1	27	43.001	38	36	32	31	38	40	31
TRIOBP	22	19	24	33	28	30	26	19	13
TFIP11	60	123	99	76.566	47.165	72.496	72	99	92
GCAT	65	79	44	76	66	66	46	74	59
GGTLC2	0	0	0	0	0	0	0	0	0
CRYBB1	0	0	0	0	0	0	0	0	0
ANKRD54	42	34	28	29	21	25	37	35	29
EIF3L	2368	2524.94	2310.87	1715	1294	1953	1944.88	2493.98	1798.88
SNU13	7550	8723	7893	6621	5648	6943	7690	9007	8079
MICALL1	10	20	21	35	23	38	17	28	21
POLR2F	4904.98	5515.08	5053	4297	3586	4967	5247	5811	5227
SOX10	0	0	0	0	0	0	0	0	0
DEPDC5	27.001	46.001	25	17.999	19	26	25	32	21.999
PICK1	31.001	22	12	20	18	16	23	13	15
TTC28	0	0	0	0	0	0	0	0	0
SLC16A8	0	0	0	0	0	0	0	0	0
SEPTIN3	0	0	0	0	0	0	0	0	0
SLC5A1	3	7	10	10	9	7	6	15	8
SLC5A4	0	0	0	0	0	0	0	0	0
KDELR3	271	308	229	323	224	361	277	295	320
CYP2D6	0	0	1	0	0	0	0	0	0
DDX17	98	158	110	81	54	90	71.001	117.001	111
DMC1	0	1	0	0	0	5	7	5	3
TCF20	13	29	12	28	11	14	15	23	12
HSCB	688	880.001	713.999	602	414	583.001	604.999	784	857.001
CBY1	223	208.001	239	192.999	120	219	147	203	193
TOMM22	2977	3070	2786	1893	1640	2266	2722	3170	2821
RSPH14	4	4	0	0	0	1	0	0	0
XBP1	496	590	573	445	372	529.001	364.999	397	412.999
RTCB	897	1100	880	740	507	855	959	1310	986
JOSD1	11	33	26	46	37	36.012	16	32	17
FBXO7	311	321	222	228.001	181.001	241.999	214	268.001	248
GTPBP1	20	12	22	18	11	6	14	18	28
POLDIP3	153	260	199	214	164	167	221	328	264
RAB36	0	0	0	0	0	0	0	0	0
TIMP3	0	0	0	0	0	0	0	0	0
PPP6R2	6	7	6	13	6	5	10	2	6
SBF1	25	14	11	9	20.999	16.999	12	11.999	21
SUN2	22	18	33	15	10	9	13	7	9
CYB5R3	511.954	556	388.001	438.001	338.001	376	276.379	404	468.981
DNAL4	50	49	47	30	22	20	25	41	23
C22orf31	0	0	0	0	0	0	0	0	0
MIOX	0	0	0	0	0	0	0	0	0
LMF2	7	4	9	5	5	9	10	8	14
RHBDD3	5	8	10	4	10	9	14	7	5
PACSIN2	32	37.001	58	34	13	18	21	48	27
TTLL1	3	5	6	2	5	6	3	3	5
RASL10A	0	0	0	0	0	0	0	0	0
AP1B1	222	190	173	141.046	139	114	129	187.674	133
HMGXB4	28	26	12	20	7	28	17	28	34
[truncated: 46,638 more rows]
